# Supplementary material for: Comparison of Gene Expression Profile in Embryonic Mesencephalon and Neuronal Primary Cultures
Source: PLoS One. 2009 Mar 23;4(3):e4977. doi: 10.1371/journal.pone.0004977 (PMC2654915; doi:10.1371/journal.pone.0004977)
Supplement: Table S1 — Genes significant in the three analyses with a DAVID annotation. Fields: DAVIDID: DAVID unique ID; EG: Entrez Gene ID; logFC_EG: logarithmic fold change (MesPC-MesE11) based on the EG re-annotation; P.Value_EG: p-value based on the EG re-annotation; adj.P.Val_EG: adjusted (Benjamini-Hochberg) p-value based on the EG re-annotation; ENSID: Ensembl gene ID; logFC_ENS: logarithmic fold change (MesPC-MesE11) based on the ENS re-annotation; P.Value_ENS: p-value based on the ENS re-annotation; adj.P.Val_ENS: adjusted (Benjamini-Hochberg) p-value based on the ENS re-annotation; RSID: RefSeq ID; logFC_RS: logarithmic fold change (MesPC-MesE11) based on the RS re-annotation; P.Value_RS: p-value based on the RS re-annotation; adj.P.Val_RS: adjusted (Benjamini-Hochberg) p-value based on the RS re-annotation; GeneName: official gene name. (0.15 MB XLS) [file pone.0004977.s002.xls]

## Sheet: resCOMMON
DAVIDID	EG	logFC_EG	P.Value_EG	adj.P.Val_EG	ENSID	logFC_ENS	P.Value_ENS	adj.P.Val_ENS	RSID	logFC_RS	P.Value_RS	adj.P.Val_RS	GeneName
169404	84032	5.44683	2.87e-12	3.11e-09	ENSRNOG00000003357	5.43737	4.42e-12	5.6e-09	NM_032085	5.5738	9.57e-14	6.26e-10	COLLAGEN, TYPE III, ALPHA 1
200403	81682	5.20101	3.91e-13	8.76e-10	ENSRNOG00000004610	5.2204	5.3e-13	1.34e-09	NM_031050	5.30574	2.23e-13	6.26e-10	LUMICAN
166283	29393	5.19095	2.14e-12	3.09e-09	ENSRNOG00000003897	5.16152	2.13e-12	3.43e-09	XM_213440	5.32502	2.6e-13	6.26e-10	COLLAGEN, TYPE 1, ALPHA 1
165486	84352	4.30321	2.5e-12	3.09e-09	ENSRNOG00000011292	4.27027	2.25e-12	3.43e-09	NM_053356	4.40561	1.83e-12	2.52e-09	PROCOLLAGEN, TYPE I, ALPHA 2
151033	24772	3.30286	5.65e-11	3.66e-08	ENSRNOG00000013589	3.49048	3.82e-11	2.91e-08	NM_022177	2.50749	4.68e-09	8.9e-07	CHEMOKINE (C-X-C MOTIF) LIGAND 12
167014	64032	3.2778	7.23e-06	0.000126035	ENSRNOG00000015036	3.26417	5.43e-06	0.000108788	NM_022266	3.29589	8.3e-06	0.000136737	CONNECTIVE TISSUE GROWTH FACTOR
166800	25236	3.13929	6.24e-09	9.84e-07	ENSRNOG00000022684	2.69957	5.59e-10	2.31e-07	NM_012774	2.55123	3.95e-09	8.16e-07	GLYPICAN 3
166489	287526	2.95426	6.65e-12	5.8e-09	ENSRNOG00000003172	2.9814	6.76e-12	6.48e-09	NM_177927	2.87809	5.3e-09	9.57e-07	SERINE (OR CYSTEINE) PROTEINASE INHIBITOR, CLADE F), MEMBER 1
200727	56646	2.54599	1.96e-09	4.27e-07	ENSRNOG00000009884	2.54193	1.19e-09	3.22e-07	NM_019904	2.70109	1.9e-09	4.65e-07	LECTIN, GALACTOSE BINDING, SOLUBLE 1
167023	361821	2.43203	1.33e-11	9.59e-09	ENSRNOG00000001254	2.41163	8.26e-12	6.97e-09	XM_342115	2.44187	1.61e-11	1.18e-08	PROCOLLAGEN, TYPE VI, ALPHA 2
205641	114592	2.42731	7.99e-07	2.76e-05	ENSRNOG00000005659	2.41453	7.96e-07	2.69e-05	NM_053749	2.37162	3.34e-07	1.49e-05	AURORA KINASE B
202330	25056	2.41377	7.41e-10	2.68e-07	ENSRNOG00000013794	2.39558	7.84e-10	2.59e-07	NM_012733	2.48294	7.18e-10	2.5e-07	RETINOL BINDING PROTEIN 1, CELLULAR
205045	290905	2.37331	6.68e-12	5.8e-09	ENSRNOG00000016281	2.35649	6.82e-12	6.48e-09	XM_214400	2.39265	4.86e-12	4.95e-09	PROCOLLAGEN, TYPE IV, ALPHA 1
164405	290527	2.35832	2.07e-08	2.07e-06	ENSRNOG00000010984	2.33949	1.3e-08	1.45e-06	NM_001011918	2.36618	2.31e-08	2.51e-06	ANNEXIN A11
153605	24153	2.30803	2.99e-06	6.76e-05	ENSRNOG00000028896	2.2883	2.21e-06	5.68e-05	NM_012488	2.3005	3.23e-06	7.19e-05	ALPHA-2-MACROGLOBULIN
161713	192179	2.27735	3.32e-08	2.85e-06	ENSRNOG00000004613	2.26996	2.42e-08	2.22e-06	NM_138846	2.22179	3.83e-08	3.45e-06	GLYCOPROTEIN M6B
162771	83619	2.22669	1.57e-08	1.77e-06	ENSRNOG00000001548	0.86998	3.58e-05	0.000416972	NM_031789	2.2043	2.91e-08	2.89e-06	NUCLEAR FACTOR, ERYTHROID DERIVED 2, LIKE 2
204529	25585	2.17163	1.45e-07	8.34e-06	ENSRNOG00000026124	2.15028	1.08e-07	6.8e-06	NM_013058	2.15777	1.64e-07	9.28e-06	INHIBITOR OF DNA BINDING 3
163631	85251	2.15329	3.87e-08	3.11e-06	ENSRNOG00000001229	3.03639	2.33e-09	4.92e-07	XM_241632	1.88413	1.97e-07	1.04e-05	COLLAGEN, TYPE XVIII, ALPHA 1
163753	60357	2.13779	1.27e-09	3.44e-07	ENSRNOG00000003098	2.12208	7.63e-10	2.59e-07	NM_021751	2.14654	1.28e-09	3.92e-07	PROMININ 1
200452	171163	2.12909	5.3e-09	8.84e-07	ENSRNOG00000012876	2.18572	4.06e-09	7.16e-07	NM_133623	1.83793	7.88e-09	1.24e-06	SOLUTE CARRIER FAMILY 6 (NEUROTRANSMITTER TRANSPORTER, GABA), MEMBER 13
157036	25692	2.12847	9.18e-10	2.91e-07	ENSRNOG00000019018	2.12285	9.17e-10	2.79e-07	NM_013151	2.13067	6.76e-10	2.49e-07	PLASMINOGEN ACTIVATOR, TISSUE
151165	114709	2.03662	1.07e-07	6.57e-06	ENSRNOG00000014936	2.0223	6.87e-08	4.86e-06	NM_030833	2.04304	1.32e-07	8.21e-06	INTERFERON-INDUCIBLE PROTEIN 16
151698	24596	2.02466	1.57e-09	3.7e-07	ENSRNOG00000005392	2.04818	1.63e-09	3.99e-07	NM_012610	2.09269	7.4e-09	1.18e-06	NERVE GROWTH FACTOR RECEPTOR (TNFR SUPERFAMILY, MEMBER 16)
160810	296851	1.98601	2.06e-07	1.02e-05	ENSRNOG00000009112	1.97732	1.42e-07	7.86e-06	NM_001013082	1.99198	2.4e-07	1.18e-05	PARAOXONASE 2
166726	307288	1.98361	3.33e-08	2.85e-06	ENSRNOG00000015225	1.97122	2.05e-08	2.03e-06	NM_001014011	1.92574	3.76e-08	3.43e-06	SIMILAR TO RIKEN CDNA 9130427A09
191241	83469	1.95034	2.45e-08	2.31e-06	ENSRNOG00000015285	1.9542	4.28e-08	3.42e-06	NM_031322	1.94229	1.95e-08	2.34e-06	LOW DENSITY LIPOPROTEIN RECEPTOR-RELATED PROTEIN 4
151380	85250	1.93465	3.31e-08	2.85e-06	ENSRNOG00000003736	2.27066	1.45e-08	1.6e-06	XM_343564	1.98346	4.25e-08	3.76e-06	COLLAGEN, TYPE V, ALPHA 2
166982	25625	1.92362	2.61e-06	6.02e-05	ENSRNOG00000031312	1.99717	9.23e-07	3.04e-05	NM_013091	1.89515	3.8e-06	8.23e-05	TUMOR NECROSIS FACTOR RECEPTOR SUPERFAMILY, MEMBER 1A
153539	54237	1.90178	1.07e-05	0.000164285	ENSRNOG00000000632	1.8868	7.92e-06	0.00014259	NM_019296	1.87527	1.46e-05	0.000205008	CELL DIVISION CYCLE 2 HOMOLOG A (S. POMBE)
205436	394266	1.90083	3.59e-05	0.000404098	ENSRNOG00000008855	1.93663	2.16e-05	0.000283259	NM_001004099	1.88133	4.89e-05	0.000519524	GAP JUNCTION CHANNEL PROTEIN CONNEXIN 26
163633	25267	1.85795	9.47e-09	1.35e-06	ENSRNOG00000002244	1.71352	1.65e-08	1.72e-06	XM_214030	1.8569	1.15e-08	1.65e-06	PLATELET DERIVED GROWTH FACTOR RECEPTOR, ALPHA POLYPEPTIDE
159660	246323	1.84877	1.39e-06	3.97e-05	ENSRNOG00000004708	1.88255	7.02e-07	2.42e-05	NM_145093	1.80855	2.19e-06	5.51e-05	ALANINE AND ARGININE RICH DOMAIN CONTAINING PROTEIN
165477	25661	1.83646	8.8e-07	2.95e-05	ENSRNOG00000014288	1.82126	6.45e-07	2.31e-05	NM_019143	1.83518	1.07e-06	3.31e-05	FIBRONECTIN 1
151695	64513	1.7792	1.86e-06	4.85e-05	ENSRNOG00000005917	1.77116	3.21e-06	7.45e-05	NM_033485	1.76123	1.64e-06	4.47e-05	PRKC, APOPTOSIS, WT1, REGULATOR
200399	54702	1.77836	1.35e-08	1.59e-06	ENSRNOG00000005053	1.80648	2.18e-08	2.07e-06	NM_019371	1.64727	4.85e-08	4.14e-06	EGL NINE HOMOLOG 3 (C. ELEGANS)
163998	29539	1.76384	2.18e-10	1.11e-07	ENSRNOG00000001344	1.84199	2.67e-10	1.35e-07	NM_032416	1.86608	4.62e-10	1.98e-07	ALDEHYDE DEHYDROGENASE 2
165811	25615	1.75306	3.03e-08	2.71e-06	ENSRNOG00000004936	1.74581	1.84e-08	1.89e-06	NM_013082	1.69978	8.11e-08	5.67e-06	SYNDECAN 2
200934	83689	1.74298	4.69e-10	1.94e-07	ENSRNOG00000000304	1.73032	1.99e-10	1.16e-07	NM_031812	1.75131	4.63e-10	1.98e-07	CD164 ANTIGEN
169270	84426	1.7415	1.09e-07	6.61e-06	ENSRNOG00000013166	1.63058	1.62e-07	8.52e-06	NM_053402	1.73058	1.11e-07	7.14e-06	WINGLESS-RELATED MMTV INTEGRATION SITE 4
153561	85270	1.73974	2.22e-07	1.09e-05	ENSRNOG00000014973	1.7301	2.39e-07	1.13e-05	NM_053508	1.72298	2.23e-07	1.13e-05	TEKTIN 1
161798	171341	1.72715	1.11e-06	3.35e-05	ENSRNOG00000007743	1.71226	9.8e-07	3.13e-05	NM_134349	1.73112	1.05e-06	3.29e-05	MICROSOMAL GLUTATHIONE S-TRANSFERASE 1
201771	29345	1.72641	6.66e-07	2.43e-05	ENSRNOG00000016831	1.71328	4.4e-07	1.79e-05	NM_017173	0.91798	1.76e-05	0.000240641	SERINE (OR CYSTEINE) PROTEINASE INHIBITOR, CLADE H, MEMBER 1
165328	83470	1.7039	1.56e-09	3.7e-07	ENSRNOG00000010890	1.55142	5.17e-09	8.19e-07	XM_573814	1.66177	7.55e-10	2.5e-07	BONE MORPHOGENETIC PROTEIN 1
161574	293820	1.68264	5.69e-07	2.14e-05	ENSRNOG00000013971	1.65742	3.67e-07	1.58e-05	NM_198738	1.70476	5.16e-07	2e-05	PHOSPHOSERINE AMINOTRANSFERASE 1
161578	81809	1.68042	4.6e-08	3.45e-06	ENSRNOG00000002418	1.66841	3.11e-08	2.64e-06	NM_031131	1.68877	9.47e-08	6.39e-06	TRANSFORMING GROWTH FACTOR, BETA 2
161534	29740	1.66308	2.46e-06	5.76e-05	ENSRNOG00000008843	1.6501	1.67e-06	4.59e-05	NM_017306	1.78207	1.22e-06	3.67e-05	DODECENOYL-COENZYME A DELTA ISOMERASE
151318	117549	1.65968	8.48e-08	5.45e-06	ENSRNOG00000002524	1.69888	4.32e-08	3.42e-06	NM_057201	1.6058	1.06e-07	6.93e-06	G PROTEIN-COUPLED RECEPTOR 37
161129	81748	1.6581	1.61e-07	8.76e-06	ENSRNOG00000027520	1.6544	7.02e-08	4.86e-06	XM_343776	1.71243	1.14e-07	7.2e-06	PLASTIN 3 (T-ISOFORM)
161390	24212	1.64297	2.85e-05	0.000342068	ENSRNOG00000007290	1.63274	2.11e-05	0.000279618	NM_012505	1.64428	2.9e-05	0.0003569	ATPASE, NA+/K+ TRANSPORTING, ALPHA 2 POLYPEPTIDE
202307	83727	1.64184	7.42e-07	2.66e-05	ENSRNOG00000007302	1.68035	3.79e-07	1.6e-05	NM_031825	1.323	4.94e-06	9.54e-05	FIBRILLIN 1
202222	81708	1.63026	1.14e-08	1.5e-06	ENSRNOG00000011419	1.66471	6.04e-09	9.37e-07	NM_031057	1.43036	1.01e-08	1.5e-06	ALDEHYDE DEHYDROGENASE FAMILY 6, SUBFAMILY A1
166460	24423	1.58905	3.38e-08	2.85e-06	ENSRNOG00000029726	1.57715	4.03e-08	3.33e-06	NM_017014	1.57643	3.16e-08	3.03e-06	GLUTATHIONE S-TRANSFERASE, MU 1
199467	301575	1.58573	2.39e-07	1.14e-05	ENSRNOG00000017359	1.56236	1.56e-07	8.49e-06	NM_001009674	1.60466	2.02e-07	1.06e-05	INTEGRAL MEMBRANE PROTEIN 2C
168605	361378	1.56338	1.2e-09	3.37e-07	ENSRNOG00000023910	1.55454	1.11e-09	3.12e-07	NM_199404	1.44498	1.57e-10	8.28e-08	MANNOSIDASE 2, ALPHA B1
166458	303772	1.55162	1.15e-09	3.37e-07	ENSRNOG00000000245	1.57383	6.21e-10	2.32e-07	NM_198760	1.52403	2.81e-09	6.26e-07	SOLUTE CARRIER FAMILY 16 (MONOCARBOXYLIC ACID TRANSPORTERS), MEMBER 6
203305	314683	1.55124	1.72e-08	1.84e-06	ENSRNOG00000007587	1.5365	1.6e-08	1.7e-06	NM_001017458	1.55956	2e-08	2.34e-06	SIMILAR TO RIKEN CDNA E430026E19
203288	25584	1.53361	1.64e-05	0.000229908	ENSRNOG00000011800	1.52804	1.27e-05	0.000198542	NM_013057	1.74053	1.09e-06	3.36e-05	COAGULATION FACTOR III
151552	315714	1.50201	3.66e-08	2.97e-06	ENSRNOG00000008680	1.50386	3.11e-08	2.64e-06	NM_001012125	1.55773	6.4e-09	1.03e-06	LYSYL OXIDASE-LIKE 1
161117	83720	1.4981	3.06e-07	1.33e-05	ENSRNOG00000030954	1.47869	1.89e-07	9.49e-06	NM_031819	1.44957	1.94e-07	1.03e-05	FAT TUMOR SUPPRESSOR HOMOLOG (DROSOPHILA)
166205	316742	1.4974	1.66e-06	4.48e-05	ENSRNOG00000015906	1.49255	1.04e-06	3.24e-05	NM_001015020	1.49578	2.02e-06	5.2e-05	TG INTERACTING FACTOR
166876	64300	1.49463	1.56e-07	8.6e-06	ENSRNOG00000005602	1.48654	1.16e-07	6.94e-06	NM_022508	1.56711	2.2e-10	1.08e-07	METHYLENETETRAHYDROFOLATE DEHYDROGENASE (NADP+ DEPENDENT), METHENYLTETRAHYDROFOLATE CYCLOHYDROLASE, FORMYLTETRAHYDROFOLATE SYNTHASE
204047	58835	1.49394	4.44e-05	0.000475999	ENSRNOG00000019328	1.4769	3.55e-05	0.000415369	NM_031620	1.59632	3.33e-05	0.000390942	3-PHOSPHOGLYCERATE DEHYDROGENASE
204530	25728	1.48033	2.44e-05	0.000309074	ENSRNOG00000018454	1.4159	1.94e-05	0.000265046	NM_138828	1.45138	2.93e-05	0.000357272	APOLIPOPROTEIN E
161245	29318	1.45551	2.26e-07	1.1e-05	ENSRNOG00000001239	1.44046	1.43e-07	7.86e-06	NM_024131	1.48141	2.1e-07	1.08e-05	D-DOPACHROME TAUTOMERASE
203815	24223	1.42997	3.57e-08	2.97e-06	ENSRNOG00000017123	1.41565	2.04e-08	2.03e-06	NM_012512	1.35855	4.26e-08	3.76e-06	BETA-2 MICROGLOBULIN
198150	25612	1.39393	1.03e-08	1.43e-06	ENSRNOG00000007546	1.37786	7.86e-09	1.15e-06	NM_013079	1.39226	1.04e-08	1.5e-06	ASPARAGINE SYNTHETASE
164492	29186	1.38108	1.31e-06	3.77e-05	ENSRNOG00000007650	1.70045	1.18e-07	6.95e-06	NM_017125	1.68431	1.21e-07	7.55e-06	CD63 ANTIGEN
155338	24791	1.37492	1.48e-07	8.4e-06	ENSRNOG00000012840	1.35958	9.99e-08	6.44e-06	NM_012656	1.3881	3.78e-07	1.59e-05	SECRETED ACIDIC CYSTEINE RICH GLYCOPROTEIN
164458	84407	1.36876	6.97e-08	4.77e-06	ENSRNOG00000013481	1.35544	6.43e-08	4.75e-06	XM_341639	1.37785	6.52e-08	4.85e-06	CADHERIN 11
199852	64315	1.36418	1.8e-08	1.86e-06	ENSRNOG00000019215	1.34986	8.99e-09	1.2e-06	NM_022523	1.36586	2.02e-08	2.34e-06	CD151 ANTIGEN
165555	171413	1.35847	9.18e-07	2.99e-05	ENSRNOG00000007568	1.36596	5.59e-07	2.11e-05	NM_134392	1.35535	7.53e-07	2.6e-05	SPERMATOGENESIS ASSOCIATED 6
163511	54319	1.35366	7.38e-09	1.12e-06	ENSRNOG00000018524	1.33125	1.04e-08	1.23e-06	NM_019357	1.36505	4.4e-09	8.81e-07	VILLIN 2
200986	25314	1.34739	1.67e-05	0.000233133	ENSRNOG00000008676	1.37974	6.51e-06	0.00012393	NM_012843	1.0711	3.86e-05	0.000431612	EPITHELIAL MEMBRANE PROTEIN 1
206886	300901	1.33575	1.35e-05	0.000197098	ENSRNOG00000030183	1.32581	1.04e-05	0.000173755	NM_175869	1.31334	3.33e-05	0.000390534	PROCOLLAGEN LYSINE, 2-OXOGLUTARATE 5-DIOXYGENASE 2
150985	81634	1.32647	1.51e-06	4.2e-05	ENSRNOG00000004309	1.31301	1.05e-06	3.26e-05	NM_031005	1.11912	6.28e-05	0.00062657	ACTININ, ALPHA 1
163855	27080	1.27411	1.49e-06	4.18e-05	ENSRNOG00000008927	1.26567	9.92e-07	3.14e-05	NM_013221	1.27351	1.77e-06	4.77e-05	HIGH MOBILITY GROUP BOX TRANSCRIPTION FACTOR 1
163714	25434	1.27271	8e-08	5.22e-06	ENSRNOG00000015093	1.24164	1.09e-07	6.8e-06	NM_012946	1.29162	6.66e-08	4.92e-06	SPARC-LIKE 1 (MAST9, HEVIN)
169054	365548	1.27027	1.24e-08	1.51e-06	ENSRNOG00000001223	1.25817	8.26e-09	1.16e-06	NM_001013238	1.27623	1.55e-08	2.06e-06	PITUITARY TUMOR-TRANSFORMING 1 INTERACTING PROTEIN
166087	310378	1.25908	2.02e-06	5.14e-05	ENSRNOG00000026842	1.24889	1.48e-06	4.19e-05	NM_001013157	1.25955	2.31e-06	5.73e-05	NICOTINAMIDE NUCLEOTIDE TRANSHYDROGENASE (MAPPED)
163305	290923	1.25061	5.07e-06	9.84e-05	ENSRNOG00000000108	1.24122	3.34e-06	7.7e-05	NM_001031641	1.26423	2.84e-06	6.62e-05	ASPARTYLGLUCOSAMINIDASE
199812	25041	1.25052	1.49e-06	4.18e-05	ENSRNOG00000001873	1.28724	1.08e-06	3.31e-05	NM_012721	1.22326	1.18e-06	3.57e-05	PURINERGIC RECEPTOR P2X-LIKE 1, ORPHAN RECEPTOR
165063	300726	1.24118	9.61e-07	3.08e-05	ENSRNOG00000015233	1.23926	5.23e-07	2e-05	NM_001009668	1.22043	1.23e-06	3.68e-05	ELECTRON TRANSFERRING FLAVOPROTEIN, ALPHA POLYPEPTIDE
161751	64322	1.23994	1.14e-07	6.7e-06	ENSRNOG00000010747	1.2333	6.9e-08	4.86e-06	NM_022526	0.929056	8.68e-06	0.000139213	DEATH-ASSOCIATED PROTEIN
206605	89818	1.22036	1.05e-05	0.000161372	ENSRNOG00000012659	1.25548	1.13e-05	0.000182712	NM_053555	1.12031	9.55e-06	0.000148988	VESICLE-ASSOCIATED MEMBRANE PROTEIN 5
165524	29569	1.21841	2.36e-08	2.28e-06	ENSRNOG00000025001	1.19706	2.1e-08	2.04e-06	NM_019237	1.22403	2.21e-08	2.48e-06	PROCOLLAGEN C-PROTEINASE ENHANCER PROTEIN
165480	25165	1.20493	1.1e-05	0.00016897	ENSRNOG00000004268	1.1997	6.67e-06	0.000126424	NM_019620	1.20211	1.55e-05	0.000215401	ZINC FINGER PROTEIN 386 (KRUPPEL-LIKE)
161095	171160	1.20035	5.01e-07	1.93e-05	ENSRNOG00000024689	1.20949	4.94e-07	1.93e-05	NM_133621	1.12384	5.88e-07	2.18e-05	HOMEOBOX ONLY DOMAIN
163981	24851	1.19088	1.53e-05	0.000217588	ENSRNOG00000018184	1.19393	1.05e-05	0.00017397	NM_001034070	1.62257	6.31e-06	0.000113736	TROPOMYOSIN 1, ALPHA
204515	286908	1.18998	2.46e-06	5.76e-05	ENSRNOG00000013653	1.16393	1.61e-07	8.52e-06	NM_173125	0.98426	7.64e-06	0.000129318	PDZ AND LIM DOMAIN 7
151324	78968	1.18782	3.66e-08	2.97e-06	ENSRNOG00000003463	1.13644	2.51e-08	2.24e-06	XM_213329	1.1815	4.32e-08	3.76e-06	STEROL REGULATORY ELEMENT BINDING FACTOR 1
206848	85244	1.18586	4.51e-07	1.76e-05	ENSRNOG00000010934	1.22066	3.63e-07	1.58e-05	NM_053482	1.11903	1.39e-07	8.46e-06	SPERM AUTOANTIGENIC PROTEIN 17
165451	295217	1.17758	1.6e-08	1.78e-06	ENSRNOG00000013356	1.16846	1.1e-08	1.29e-06	NM_001025648	1.18267	1.43e-08	1.92e-06	SNAP-ASSOCIATED PROTEIN
201642	25425	1.16493	2.8e-07	1.27e-05	ENSRNOG00000014064	1.15914	2.11e-07	1.03e-05	NM_012939	1.0226	9e-08	6.18e-06	CATHEPSIN H
205629	29175	1.16361	1e-06	3.11e-05	ENSRNOG00000021155	1.16028	8.44e-07	2.8e-05	NM_031560	1.15449	1.31e-06	3.84e-05	CATHEPSIN K
161491	85272	1.16308	1.09e-05	0.000167071	ENSRNOG00000007108	1.15992	7.29e-06	0.000133786	XM_342591	1.15217	1.6e-05	0.000221601	BONE MORPHOGENETIC PROTEIN 7
163628	54262	1.15502	6.25e-06	0.000115004	ENSRNOG00000016675	1.14681	4.41e-06	9.35e-05	NM_019314	1.15025	7.48e-06	0.0001285	POTASSIUM INTERMEDIATE/SMALL CONDUCTANCE CALCIUM-ACTIVATED CHANNEL, SUBFAMILY N, MEMBER 2
166808	94172	1.13075	4.94e-07	1.91e-05	ENSRNOG00000018170	1.12384	3.82e-07	1.6e-05	NM_053580	1.09546	3.6e-07	1.54e-05	SOLUTE CARRIER FAMILY 27 (FATTY ACID TRANSPORTER), MEMBER 1
160607	85490	1.12961	1.45e-06	4.08e-05	ENSRNOG00000008749	1.69295	9.8e-09	1.2e-06	NM_134452	0.903517	4.07e-05	0.000447347	COLLAGEN, TYPE V, ALPHA 1
165396	84431	1.12871	2.04e-06	5.15e-05	ENSRNOG00000010034	1.12672	1.29e-06	3.78e-05	NM_053407	1.27663	6.29e-08	4.81e-06	N-ACYLSPHINGOSINE AMIDOHYDROLASE 1
200548	81818	1.12327	4.61e-08	3.45e-06	ENSRNOG00000018087	1.08478	5.07e-08	3.93e-06	NM_031140	1.25345	7.21e-08	5.1e-06	VIMENTIN
203133	25112	1.12005	7.04e-08	4.77e-06	ENSRNOG00000005615	1.11656	4.28e-08	3.42e-06	NM_024127	1.04626	5.81e-07	2.17e-05	GROWTH ARREST AND DNA-DAMAGE-INDUCIBLE 45 ALPHA
151588	83628	1.11353	1.38e-08	1.59e-06	ENSRNOG00000000047	1.11881	9.68e-09	1.2e-06	NM_031797	1.11226	1.81e-08	2.27e-06	KANGAI 1
202084	81632	1.10879	2.5e-05	0.00031329	ENSRNOG00000002636	1.11717	1.47e-05	0.000222373	NM_031003	1.08182	8.55e-05	0.000777626	4-AMINOBUTYRATE AMINOTRANSFERASE
151128	54227	1.10785	7.43e-05	0.000718428	ENSRNOG00000000991	1.12444	4.37e-05	0.000480993	NM_019289	1.26864	3.12e-05	0.000373281	ACTIN RELATED PROTEIN 2/3 COMPLEX, SUBUNIT 1B
166996	170842	1.10236	1.7e-07	9.06e-06	ENSRNOG00000002828	1.08889	2.63e-07	1.2e-05	NM_133317	1.1007	1.56e-07	9.21e-06	TRANSDUCER OF ERBB2, 1
160565	94267	1.09918	1.1e-07	6.61e-06	ENSRNOG00000009094	1.08133	1.93e-07	9.64e-06	NM_053598	1.07723	1.54e-07	9.15e-06	NUDIX (NUCLEOSIDE DIPHOSPHATE LINKED MOIETY X)-TYPE MOTIF 4
152907	361112	1.09225	1.04e-06	3.21e-05	ENSRNOG00000020078	1.0936	8.37e-07	2.79e-05	NM_001029920	1.07421	1.25e-06	3.71e-05	SIMILAR TO HYPOTHETICAL PROTEIN FLJ31737
164534	171396	1.08846	4.52e-06	9.05e-05	ENSRNOG00000009037	1.08104	6.38e-06	0.000121746	NM_134378	1.0907	3.89e-06	8.3e-05	SULFATASE 1
199634	297123	1.0832	2.85e-07	1.28e-05	ENSRNOG00000005478	1.07156	1.83e-07	9.37e-06	NM_001007646	1.08155	3.45e-07	1.53e-05	FK506 BINDING PROTEIN 9
166505	298598	1.08162	3.38e-06	7.36e-05	ENSRNOG00000008427	1.10006	1.27e-06	3.75e-05	NM_199096	1.06671	4.93e-06	9.54e-05	UNKNOWN (PROTEIN FOR MGC:72598)
200256	56759	1.06654	1.09e-07	6.61e-06	ENSRNOG00000025625	1.06194	1.26e-07	7.32e-06	NM_020082	1.04492	1.62e-07	9.28e-06	RIBONUCLEASE, RNASE A FAMILY 4
201487	83534	1.06384	9.37e-07	3.02e-05	ENSRNOG00000019212	1.06112	5.24e-07	2e-05	NM_031357	1.06122	1.24e-06	3.71e-05	CEROID-LIPOFUSCINOSIS, NEURONAL 2
159554	305880	1.06314	5.3e-08	3.83e-06	ENSRNOG00000011592	1.05688	3.02e-08	2.64e-06	NM_001037777	1.06213	6.44e-08	4.85e-06	LOW-DENSITY LIPOPROTEIN RECEPTOR-RELATED PROTEIN 10
161261	308794	1.06265	9.81e-07	3.11e-05	ENSRNOG00000012301	1.09628	9.43e-07	3.05e-05	XM_218852	1.02741	3.22e-06	7.19e-05	SIMILAR TO RIKEN CDNA 1700026D08
163515	25429	1.05883	1.17e-05	0.000176452	ENSRNOG00000009730	1.13455	5.87e-06	0.000114909	XM_342218	0.993059	2.4e-05	0.000310589	CYTOCHROME P450, FAMILY 7, SUBFAMILY B, POLYPEPTIDE 1
151108	25227	1.05387	3.46e-05	0.000394318	ENSRNOG00000011150	1.10828	1.82e-05	0.000253741	NM_033443	0.880594	3.63e-05	0.000414323	ARYLSULFATASE B
163915	83684	1.04766	2.89e-07	1.28e-05	ENSRNOG00000010694	1.04438	2.16e-07	1.04e-05	NM_031807	1.04958	3.15e-07	1.42e-05	TROPHOBLAST GLYCOPROTEIN
161867	24392	1.0461	9.14e-06	0.000146735	ENSRNOG00000000805	1.07242	5.79e-06	0.000114106	NM_012567	0.880637	5.15e-05	0.000541003	GAP JUNCTION MEMBRANE CHANNEL PROTEIN ALPHA 1
202426	114488	1.04517	2.43e-06	5.72e-05	ENSRNOG00000005387	1.02294	2.31e-06	5.88e-05	XM_343773	1.06077	2.4e-06	5.86e-05	RNA BINDING MOTIF PROTEIN 3
164000	60577	1.03891	4.69e-08	3.48e-06	ENSRNOG00000002305	1.02948	7.51e-08	5.1e-06	NM_031672	1.0408	3.81e-08	3.45e-06	SOLUTE CARRIER FAMILY 15 (H+/PEPTIDE TRANSPORTER), MEMBER 2
151288	113956	1.02492	8.15e-07	2.8e-05	ENSRNOG00000015809	1.05769	6.01e-07	2.2e-05	NM_133299	1.0041	1.17e-06	3.54e-05	PEROXISOMAL TRANS-2-ENOYL-COA REDUCTASE
164029	361818	1.02211	3.14e-06	6.92e-05	ENSRNOG00000001168	1.07243	2.3e-06	5.87e-05	NM_001012176	0.959414	9.05e-06	0.000144022	TESTIS SPECIFIC GENE A2
201064	25308	1.01904	3.61e-07	1.53e-05	ENSRNOG00000001201	1.00393	4.2e-07	1.73e-05	NM_012838	1.06401	1.07e-07	6.95e-06	CYSTATIN B
202976	288269	1.01813	1.57e-06	4.29e-05	ENSRNOG00000021399	1.04236	2.03e-06	5.36e-05	NM_001008288	1.17886	4.13e-06	8.65e-05	SIMILAR TO RIKEN CDNA 1110004E09
161714	29487	1.01009	9.03e-07	2.99e-05	ENSRNOG00000028188	1.14841	3.73e-07	1.59e-05	NM_012796	0.998725	5.32e-07	2.03e-05	GLUTATHIONE S-TRANSFERASE, THETA 2
153810	85428	1.0009	4.56e-06	9.12e-05	ENSRNOG00000015415	1.02267	4.99e-06	0.000102138	NM_053522	0.998481	4.99e-06	9.62e-05	RAS HOMOLOG GENE FAMILY, MEMBER Q
164878	115771	1.00002	3.41e-07	1.47e-05	ENSRNOG00000006663	1.02593	2.13e-07	1.03e-05	NM_053774	1.02432	7.16e-08	5.09e-06	UBIQUITIN SPECIFIC PROTEASE 2
200603	29619	0.985897	3.11e-05	0.000365074	ENSRNOG00000003300	0.97687	2.03e-05	0.00027256	NM_017259	1.03407	6.7e-05	0.000658675	B-CELL TRANSLOCATION GENE 2, ANTI-PROLIFERATIVE
161071	25683	0.977487	6.48e-06	0.000117156	ENSRNOG00000010510	1.00562	4.61e-06	9.71e-05	XM_243912	0.914439	7.89e-06	0.000132537	PROCOLLAGEN, TYPE XII, ALPHA 1
200622	288701	0.971861	1.52e-05	0.00021677	ENSRNOG00000001163	0.963522	1.12e-05	0.000181388	NM_001009255	0.93045	1.46e-05	0.000204867	SPLICING FACTOR, ARGININE/SERINE RICH 9
203876	89842	0.956126	6.14e-06	0.00011381	ENSRNOG00000015173	1.02868	7.38e-06	0.000134827	NM_053569	0.951562	7.57e-06	0.000129065	MEMBRANE-BOUND TRANSCRIPTION FACTOR PROTEASE, SITE 1
161461	81778	0.951448	5.13e-05	0.000533499	ENSRNOG00000023226	0.94264	3.8e-05	0.000433663	NM_031114	0.97187	2.56e-05	0.000326493	S100 CALCIUM BINDING PROTEIN A10 (CALPACTIN)
161330	113965	0.939736	6.79e-05	0.000670575	ENSRNOG00000010697	0.93024	4.88e-05	0.0005254	NM_057186	0.939041	8.57e-05	0.000777626	L-3-HYDROXYACYL-COENZYME A DEHYDROGENASE, SHORT CHAIN
161375	25177	0.934479	9.96e-07	3.11e-05	ENSRNOG00000000875	0.930738	1.17e-06	3.53e-05	NM_001033926	0.936515	9.7e-07	3.1e-05	FOUR AND A HALF LIM DOMAINS 1
151920	29631	0.916726	1.86e-05	0.000252497	ENSRNOG00000011008	0.896564	1.6e-05	0.000234636	NM_019251	0.87284	3.63e-05	0.000414323	BLOCKED EARLY IN TRANSPORT 1 HOMOLOG (S.CEREVISIAE)
166474	81675	0.913995	5.05e-06	9.83e-05	ENSRNOG00000011146	0.907706	2.72e-06	6.66e-05	NM_031043	0.914627	5.76e-06	0.000106865	GLYCOGENIN 1
158731	25104	0.913985	1.82e-05	0.000249101	ENSRNOG00000019372	1.19022	6.64e-06	0.000126092	NM_012744	0.959216	9.55e-06	0.000148988	PYRUVATE CARBOXYLASE
161302	81505	0.908411	7.32e-06	0.000126509	ENSRNOG00000021104	0.923041	4.62e-06	9.71e-05	NM_030847	0.809685	5.83e-06	0.00010791	EPITHELIAL MEMBRANE PROTEIN 3
158754	170907	0.907757	7.08e-06	0.000124396	ENSRNOG00000024039	0.924235	3.03e-06	7.19e-05	NM_133395	0.882089	1.33e-05	0.000193027	DEVELOPMENTALLY REGULATED PROTEIN TPO1
151394	25491	0.906793	2.82e-05	0.000338024	ENSRNOG00000018681	0.895696	6.51e-05	0.000658955	NM_012987	0.902525	3.82e-05	0.00042792	NESTIN
151666	25230	0.906506	1.71e-06	4.57e-05	ENSRNOG00000012820	0.916665	1.9e-06	5.07e-05	NM_031552	0.844542	5.77e-06	0.000106959	ADDUCIN 3 (GAMMA)
201918	24686	0.902542	2.55e-07	1.18e-05	ENSRNOG00000021259	0.876302	5.56e-07	2.11e-05	NM_012631	0.919172	1.96e-07	1.04e-05	PRION PROTEIN
166047	361018	0.895623	3.66e-06	7.77e-05	ENSRNOG00000033261	0.918234	2.92e-06	6.99e-05	NM_001025129	0.799333	3.2e-06	7.18e-05	SIMILAR TO DOWNREGULATED IN RENAL CELL CARCINOMA
151195	171070	0.894299	4.18e-06	8.54e-05	ENSRNOG00000003982	0.924179	2.45e-06	6.14e-05	NM_133545	0.861196	7.6e-06	0.000129065	PROTEIN TYROSINE PHOSPHATASE 2E
203456	288652	0.888951	9.77e-07	3.11e-05	ENSRNOG00000001061	0.878042	1.59e-06	4.41e-05	NM_001004205	0.877643	1.06e-06	3.29e-05	SIMILAR TO CDNA SEQUENCE BC003324
203846	116666	0.888617	2.76e-05	0.000333411	ENSRNOG00000024470	1.12577	4.98e-07	1.93e-05	NM_053886	0.75025	4.7e-05	0.000504538	LECTIN, MANNOSE-BINDING, 1
164404	289992	0.88784	6.17e-05	0.000619905	ENSRNOG00000009102	0.869723	5.42e-05	0.000569482	NM_001011915	0.899863	6.3e-05	0.000628605	PLECKSTRIN HOMOLOGY DOMAIN CONTAINING, FAMILY C (WITH FERM DOMAIN) MEMBER 1
199788	25283	0.886269	2.28e-08	2.24e-06	ENSRNOG00000006302	0.882176	2.13e-08	2.04e-06	NM_012815	0.874956	2.47e-08	2.54e-06	GLUTAMATE-CYSTEINE LIGASE, CATALYTIC SUBUNIT
204360	300516	0.884342	2.93e-07	1.29e-05	ENSRNOG00000008757	0.869274	1.3e-07	7.42e-06	NM_001008325	0.879445	5.21e-07	2.01e-05	SIMILAR TO RIKEN CDNA 1810021J13
166881	83584	0.878757	3.48e-05	0.000394318	ENSRNOG00000009508	0.878174	2.14e-05	0.000282846	NM_031775	0.947669	1.09e-05	0.000162262	CASPASE 6
203078	315939	0.878415	3.15e-07	1.37e-05	ENSRNOG00000012480	0.866721	4.6e-07	1.83e-05	NM_001007710	0.882367	2.73e-07	1.27e-05	SIMILAR TO RIKEN CDNA C130099A20
164572	124461	0.870487	2.64e-05	0.000324469	ENSRNOG00000009756	0.890435	1.48e-05	0.000223486	NM_130740	0.846446	3.07e-05	0.000368678	PROTEIN KINASE C AND CASEIN KINASE SUBSTRATE IN NEURONS 2
204503	312607	0.870021	3.1e-06	6.87e-05	ENSRNOG00000005632	0.788332	5.61e-05	0.000584792	XM_232226	0.868398	3.68e-06	8.02e-05	PDZ DOMAIN CONTAINING RING FINGER 3 (PREDICTED)
151635	83792	0.867689	2.54e-07	1.18e-05	ENSRNOG00000013279	0.846985	2.58e-07	1.2e-05	NM_031841	0.908716	5.48e-07	2.08e-05	STEAROYL-COENZYME A DESATURASE 2
163819	83614	0.867346	6.44e-06	0.00011708	ENSRNOG00000021218	0.881158	3.2e-06	7.45e-05	NM_031784	0.845172	8.5e-06	0.000137197	PROTEIN INHIBITOR OF ACTIVATED STAT 3
206816	192245	0.859042	9.33e-06	0.000148592	ENSRNOG00000020922	0.864366	1.23e-05	0.000194723	NM_138887	0.849142	8.65e-06	0.000138816	HEAT SHOCK PROTEIN, ALPHA-CRYSTALLIN-RELATED, B6
165843	64040	0.852675	7.56e-06	0.000128562	ENSRNOG00000004027	0.846687	5.13e-06	0.000104177	NM_022273	0.85102	8.47e-06	0.000137197	ALDEHYDE DEHYDROGENASE FAMILY 9, SUBFAMILY A1
160619	65209	0.841184	4.65e-05	0.000493527	ENSRNOG00000032070	0.71393	1.25e-05	0.000196965	NM_023024	0.821395	1.24e-05	0.000180771	DYNEIN, CYTOPLASMIC, HEAVY POLYPEPTIDE 2
166677	25508	0.841109	4.44e-08	3.38e-06	ENSRNOG00000033280	0.823558	9.32e-08	6.11e-06	NM_013000	0.854273	4.17e-08	3.73e-06	PEPTIDYLGLYCINE ALPHA-AMIDATING MONOOXYGENASE
153403	65161	0.823862	5.23e-05	0.000542062	ENSRNOG00000002520	0.814032	3.79e-05	0.000433535	XM_343856	0.821063	6.44e-05	0.00063822	LPS-INDUCED TN FACTOR
169279	363875	0.822905	3.85e-06	8.08e-05	ENSRNOG00000001068	0.807365	2.6e-06	6.47e-05	NM_134366	0.854262	2.46e-06	6.01e-05	RAS-RELATED C3 BOTULINUM TOXIN SUBSTRATE 1 (RHO FAMILY, SMALL GTP BINDING PROTEIN RAC1)
163556	114489	0.81681	2.64e-05	0.000324469	ENSRNOG00000019400	0.829265	1.52e-05	0.000226436	XM_343483	0.796988	3.34e-05	0.000391795	DYSTROGLYCAN 1
170545	116639	0.814322	1.56e-07	8.6e-06	ENSRNOG00000001424	0.834314	1.71e-07	8.89e-06	XM_347163	0.789745	1.67e-07	9.28e-06	CUT-LIKE 1 (DROSOPHILA)
165783	299907	0.813906	9.49e-06	0.000150502	ENSRNOG00000024886	0.731692	1.6e-05	0.000234636	XM_216920	0.803194	9.39e-06	0.000146915	SIMILAR TO EXT1
151343	192270	0.808979	6.64e-06	0.000118999	ENSRNOG00000008116	0.797646	4.37e-06	9.3e-05	NM_138905	0.804548	1.77e-05	0.000241197	ER TRANSMEMBRANE PROTEIN DRI 42
164397	63938	0.808864	1.03e-06	3.18e-05	ENSRNOG00000008063	0.803065	6.62e-07	2.34e-05	NM_022243	0.804403	1.22e-06	3.67e-05	3-HYDROXYISOBUTYRATE DEHYDROGENASE
164835	29533	0.798037	2.43e-05	0.000307914	ENSRNOG00000037446	0.795729	1.54e-05	0.000229198	NM_031587	0.739754	6e-05	0.000605844	PEROXISOMAL MEMBRANE PROTEIN 2
151119	50719	0.797282	6.01e-06	0.000111896	ENSRNOG00000018824	0.785103	4.95e-06	0.000101781	NM_017353	0.800723	6.11e-06	0.000111772	TUMOR-ASSOCIATED PROTEIN 1
151450	266709	0.79663	6.57e-07	2.41e-05	ENSRNOG00000010235	0.784656	7.18e-07	2.47e-05	NM_153469	0.807816	5.02e-07	1.96e-05	PROTEIN KINASE INHIBITOR, GAMMA
153595	79212	0.791938	1.5e-07	8.4e-06	ENSRNOG00000006527	0.773748	1.84e-07	9.37e-06	NM_024371	0.806593	1.45e-07	8.81e-06	SOLUTE CARRIER FAMILY 6 (NEUROTRANSMITTER TRANSPORTER, GABA), MEMBER 1
204109	84485	0.790447	1.32e-05	0.000194563	ENSRNOG00000019691	0.780126	9.52e-06	0.000163166	NM_053425	0.76068	3.21e-05	0.000381039	COPPER CHAPERONE FOR SUPEROXIDE DISMUTASE
159691	60332	0.789948	4.66e-05	0.000493998	ENSRNOG00000006899	0.822962	2.52e-05	0.000318824	NM_021703	0.799398	4.33e-05	0.000470409	A KINASE (PRKA) ANCHOR PROTEIN 14
163559	24530	0.781021	9.81e-07	3.11e-05	ENSRNOG00000019573	0.836817	4.92e-07	1.93e-05	NM_017024	0.817321	2.33e-06	5.76e-05	LECITHIN CHOLESTEROL ACYLTRANSFERASE
161509	498331	0.77849	2.52e-06	5.86e-05	ENSRNOG00000002061	0.794614	1.42e-06	4.07e-05	XM_213997	0.755473	4.02e-06	8.53e-05	PROTEIN TYROSINE PHOSPHATASE, NON-RECEPTOR TYPE 13
165756	24157	0.778351	2.1e-05	0.000275578	ENSRNOG00000030287	0.786209	1.37e-05	0.000210576	NM_012489	0.763474	2.83e-05	0.000349072	ACETYL-COENZYME A ACYLTRANSFERASE 1
164072	361946	0.775885	1.12e-08	1.5e-06	ENSRNOG00000013100	0.774706	1.03e-05	0.000172491	NM_001014170	0.895506	6.3e-09	1.03e-06	SIMILAR TO TRANSCRIPTION FACTOR (P38 INTERACTING PROTEIN)
154466	25363	0.7657	3.05e-06	6.84e-05	ENSRNOG00000018114	0.756911	2.37e-06	5.97e-05	NM_012891	0.713664	1.1e-05	0.000163591	ACYL-COENZYME A DEHYDROGENASE, VERY LONG CHAIN
161130	29667	0.763854	2.29e-06	5.49e-05	ENSRNOG00000005513	0.743336	1.74e-06	4.72e-05	NM_019257	0.776904	2.04e-06	5.25e-05	SPLICING FACTOR, ARGININE/SERINE-RICH 5
165643	65168	0.763792	9.88e-07	3.11e-05	ENSRNOG00000019136	0.766067	6.2e-07	2.24e-05	NM_023955	0.768541	2.12e-06	5.38e-05	SECRETORY CARRIER MEMBRANE PROTEIN 2
166231	171548	0.760052	2.72e-05	0.00033018	ENSRNOG00000016343	0.750928	2.75e-05	0.000342299	NM_138519	0.778587	3.33e-05	0.000390534	DICKKOPF HOMOLOG 3 (XENOPUS LAEVIS)
160758	29143	0.757872	1.77e-06	4.69e-05	ENSRNOG00000021031	0.756556	9.86e-07	3.13e-05	NM_017113	0.749161	2.61e-06	6.27e-05	GRANULIN
161442	24788	0.757304	5.51e-06	0.000104586	ENSRNOG00000017291	0.758537	6.28e-06	0.000120288	NM_017052	0.865762	2.77e-06	6.55e-05	SORBITOL DEHYDROGENASE
164053	360891	0.753074	2.29e-06	5.49e-05	ENSRNOG00000031934	0.756164	2.59e-06	6.46e-05	NM_001012150	0.754721	1.55e-06	4.29e-05	ENABLED HOMOLOG (DROSOPHILA)
199778	362760	0.752183	8.06e-06	0.000135325	ENSRNOG00000004589	0.735426	1.09e-05	0.00017931	XM_343087	0.756185	6.95e-06	0.000121102	UDP-N-ACETYL-ALPHA-D-GALACTOSAMINE:POLYPEPTIDE N-ACETYLGALACTOSAMINYLTRANSFERASE-LIKE 1
166495	25621	0.743138	2.57e-06	5.95e-05	ENSRNOG00000020451	0.717858	2.54e-06	6.36e-05	NM_013087	0.7772	2.16e-06	5.48e-05	CD 81 ANTIGEN
200535	114861	0.741676	1.5e-07	8.4e-06	ENSRNOG00000002358	0.739545	1.14e-07	6.87e-06	NM_133383	0.762216	1.39e-07	8.46e-06	SERINE CARBOXYPEPTIDASE 1
205141	315126	0.741	6.86e-06	0.000121972	ENSRNOG00000011170	0.743728	9.61e-06	0.000164147	NM_001007708	0.732166	6.04e-06	0.000110939	SIMILAR TO RIKEN CDNA 1700088E04; DNA SEGMENT, HUMAN EST J0827E04; MUS EST J0827E04; DNA SEGMENT, EST J0827E04
201360	310801	0.740712	1.79e-05	0.000246698	ENSRNOG00000013912	0.759235	1.77e-05	0.000249923	XM_227612	0.717839	2.04e-05	0.00027342	SOLUTE CARRIER FAMILY 30 (ZINC TRANSPORTER), MEMBER 7
164151	304983	0.733999	4.21e-06	8.55e-05	ENSRNOG00000008301	0.732781	2.3e-06	5.87e-05	NM_001013127	0.728669	5.16e-06	9.84e-05	TRANSGELIN 2
165764	57025	0.73026	1.21e-06	3.57e-05	ENSRNOG00000020590	0.744802	8.34e-07	2.79e-05	NM_020308	0.716539	1.62e-06	4.45e-05	A DISINTEGRIN AND METALLOPROTEINASE DOMAIN 15 (METARGIDIN)
205583	64526	0.729062	0.000115158	0.000986606	ENSRNOG00000020308	0.721707	9.7e-05	0.000893895	NM_022594	0.755348	2.31e-05	0.000301434	ENOYL COENZYME A HYDRATASE 1, PEROXISOMAL
161102	29479	0.723998	2.81e-05	0.000337803	ENSRNOG00000014584	0.728459	2.88e-05	0.000355289	NM_017213	0.673132	1.06e-05	0.000159371	OUTER DENSE FIBER OF SPERM TAILS 2
151320	25125	0.723377	4.36e-05	0.000468346	ENSRNOG00000019742	0.699949	3.24e-05	0.00038878	NM_012747	0.694507	0.000110507	0.000949386	SIGNAL TRANSDUCER AND ACTIVATOR OF TRANSCRIPTION 3
165954	286898	0.720265	1.69e-07	9.06e-06	ENSRNOG00000012062	0.697392	1.34e-07	7.59e-06	NM_173118	0.728656	1.15e-07	7.27e-06	NIEMANN PICK TYPE C2
160867	294673	0.719859	5.49e-06	0.000104443	ENSRNOG00000025274	0.729287	3.43e-06	7.86e-05	NM_001011946	0.666913	2.02e-05	0.000272395	HEXOSAMINIDASE B
161777	81652	0.717701	1.68e-05	0.000234231	ENSRNOG00000015573	0.779052	5.63e-06	0.000112322	NM_031023	0.666434	3.53e-05	0.000405923	CHITOBIASE, DI-N-ACETYL-
199796	83477	0.717182	1.21e-05	0.000182201	ENSRNOG00000014613	0.724977	1.1e-05	0.000179952	NM_031328	0.702165	1.44e-05	0.000203085	B-CELL CLL/LYMPHOMA 10
202583	25358	0.709961	5.59e-05	0.000569364	ENSRNOG00000004303	0.720228	3.23e-05	0.000388085	NM_012886	0.698937	0.000100119	0.000882343	TISSUE INHIBITOR OF METALLOPROTEINASE 3 (SORSBY FUNDUS DYSTROPHY, PSEUDOINFLAMMATORY)
203952	300733	0.709642	8.25e-07	2.81e-05	ENSRNOG00000016474	0.677646	7.87e-07	2.67e-05	NM_001005547	0.736403	3.52e-07	1.54e-05	TETRASPANIN 3
165535	289231	0.709035	1.34e-05	0.000196871	ENSRNOG00000005355	0.70377	1.2e-05	0.000189791	NM_174864	0.695388	1.34e-05	0.000194385	NICASTRIN
205593	29733	0.69047	6.47e-05	0.000642637	ENSRNOG00000013683	0.680713	4.02e-05	0.000453816	NM_017301	0.696824	7.35e-05	0.000709666	ENDOTHELIAL DIFFERENTIATION SPHINGOLIPID G-PROTEIN-COUPLED RECEPTOR 1
151279	295143	0.68227	1.86e-05	0.000252497	ENSRNOG00000009538	0.682663	1.28e-05	0.000200533	NM_198742	0.581036	5.79e-05	0.000590965	ELECTRON-TRANSFERRING-FLAVOPROTEIN DEHYDROGENASE
160608	113900	0.681498	8.4e-07	2.84e-05	ENSRNOG00000019206	0.699464	1.03e-06	3.24e-05	NM_053611	0.753847	9.73e-06	0.000151305	NUCLEAR PROTEIN 1
152801	79214	0.666801	1.28e-05	0.000189785	ENSRNOG00000016207	0.717229	3.04e-07	1.37e-05	NM_024373	0.61805	1.4e-05	0.00019975	UDP-N-ACETYL-ALPHA-D-GALACTOSAMINE:POLYPEPTIDE N-ACETYLGALACTOSAMINYLTRANSFERASE 1
169389	83788	0.665907	3.44e-05	0.000393782	ENSRNOG00000002807	0.65527	2.28e-05	0.000295745	NM_031837	0.610861	4.11e-05	0.000450645	SEPTIN 9
161145	65040	0.654095	2.52e-07	1.18e-05	ENSRNOG00000016196	0.411217	9.31e-06	0.000160482	NM_022946	0.543255	1.23e-06	3.68e-05	DISCS, LARGE (DROSOPHILA) HOMOLOG-ASSOCIATED PROTEIN 1
151166	29611	0.65282	3.7e-05	0.000413891	ENSRNOG00000015029	0.695253	1.83e-05	0.000253741	XM_342328	0.6157	7.48e-05	0.000714122	DIHYDROLIPOAMIDE BRANCHED CHAIN TRANSACYLASE E2
161914	257647	0.642404	1.2e-06	3.57e-05	ENSRNOG00000002908	0.641764	1.14e-06	3.48e-05	NM_147140	0.63284	1.47e-06	4.18e-05	PLRR-4 POLYMORPHIC LEUCINE-RICH REPEAT PROTEIN
205899	25368	0.641983	8.55e-06	0.00014034	ENSRNOG00000012325	0.636065	5.29e-06	0.000106304	NM_012895	0.596427	2.93e-05	0.000357272	ADENOSINE KINASE
165035	246769	0.640165	3.98e-06	8.22e-05	ENSRNOG00000014190	0.644683	4.67e-06	9.78e-05	XM_341742	0.626645	2.55e-06	6.16e-05	HISTIDINE TRIAD NUCLEOTIDE BINDING PROTEIN 3
200322	192172	0.638544	7.01e-05	0.000686956	ENSRNOG00000000185	0.665066	2.48e-05	0.000314381	NM_138843	0.638534	9.59e-05	0.000852596	MERCAPTOPYRUVATE SULFURTRANSFERASE
152715	171155	0.637407	1.01e-05	0.000156335	ENSRNOG00000010800	0.61473	1.18e-05	0.000188306	NM_133618	0.647473	1e-05	0.000154119	HYDROXYACYL-COENZYME A DEHYDROGENASE/3-KETOACYL-COENZYME A THIOLASE/ENOYL-COENZYME A HYDRATASE (TRIFUNCTIONAL PROTEIN), BETA SUBUNIT
161473	361728	0.636032	1.01e-05	0.000156832	ENSRNOG00000020693	0.640382	7.21e-06	0.000133196	NM_198777	0.621053	2.2e-05	0.000288791	UNKNOWN (PROTEIN FOR MGC:73003)
166913	60460	0.630445	3.39e-06	7.36e-05	ENSRNOG00000006472	0.656872	3.22e-06	7.45e-05	NM_021863	0.60276	4.18e-06	8.71e-05	HEAT SHOCK PROTEIN 2
161168	155173	0.629236	4.76e-05	0.000504146	ENSRNOG00000019981	0.617532	3.45e-05	0.000405751	NM_130412	0.637506	3.72e-05	0.000421152	STROMAL CELL DERIVED FACTOR 4
164592	366227	0.62738	2.14e-06	5.27e-05	ENSRNOG00000006795	0.626079	1.89e-06	5.05e-05	NM_001034003	0.616729	2.65e-06	6.34e-05	SIMILAR TO RIKEN CDNA 2310001A20
160631	63836	0.62182	2.7e-05	0.000328166	ENSRNOG00000020433	0.598355	2.81e-05	0.000347415	NM_031675	0.627549	2.6e-05	0.000329872	ACTININ ALPHA 4
204073	171135	0.617291	3.12e-05	0.000365074	ENSRNOG00000014475	0.643446	1.77e-05	0.00025025	NM_133600	0.592113	5.04e-05	0.000532729	SOLUTE CARRIER FAMILY 31 (COPPER TRANSPORTERS), MEMBER 1
166053	65170	0.613878	3.92e-05	0.000430782	ENSRNOG00000018271	0.613614	3.54e-05	0.000415369	NM_031725	0.610339	3.44e-05	0.000399293	SECRETORY CARRIER MEMBRANE PROTEIN 4
203051	291556	0.611793	2.68e-05	0.000327537	ENSRNOG00000017852	0.600097	3.27e-05	0.000390296	NM_001025635	0.618221	2.4e-05	0.000310674	ASPARAGINYL-TRNA SYNTHETASE
161041	362061	0.610768	8.72e-06	0.000142245	ENSRNOG00000028319	0.636631	8.66e-06	0.000152425	NM_001012183	0.57222	2.04e-05	0.000273008	CRYSTALLIN, ZETA
163497	171566	0.610181	6.36e-06	0.000116101	ENSRNOG00000002898	0.843849	1.52e-05	0.000226436	NM_138532	0.655506	5.88e-06	0.000108268	NON-METASTATIC CELLS 7, PROTEIN EXPRESSED IN
200392	50655	0.602766	6.97e-06	0.000123142	ENSRNOG00000005849	0.597495	8.17e-06	0.000144806	NM_017321	0.551163	4.15e-06	8.66e-05	ACONITASE 1
164464	619345	0.601408	5.09e-05	0.000530895	ENSRNOG00000005167	0.589355	7.84e-05	0.0007552	NM_001033866	0.596508	4.96e-05	0.000525511	SURFEIT 2
159532	361178	0.599967	3.47e-05	0.000394318	ENSRNOG00000019222	0.584975	2.48e-05	0.000314381	NM_001025718	0.602675	4.61e-05	0.00049433	SIMILAR TO TRANSCRIPTION FACTOR
202391	170943	0.594444	7.91e-05	0.00075511	ENSRNOG00000036693	0.591674	5.06e-05	0.000540559	NM_133418	0.78474	1.2e-06	3.63e-05	SOLUTE CARRIER FAMILY 25 (MITOCHONDRIAL CARRIER; DICARBOXYLATE TRANSPORTER), MEMBER 10
199432	361845	0.586809	8.02e-06	0.000135097	ENSRNOG00000000555	0.587989	8.13e-06	0.000144645	NM_001033069	0.597419	7.61e-06	0.000129065	EUKARYOTIC TRANSLATION INITIATION FACTOR 4E BINDING PROTEIN 2
204491	314399	0.586716	1.34e-05	0.000196871	ENSRNOG00000008108	0.57954	1.13e-05	0.000182411	NM_001007705	0.586383	1.35e-05	0.000195002	SIMILAR TO CHROMOSOME 14 OPEN READING FRAME 130
200533	65165	0.585748	1.4e-05	0.000203911	ENSRNOG00000001053	0.561365	9.53e-06	0.000163166	NM_031722	0.601732	1.92e-05	0.000259653	COATED VESICLE MEMBRANE PROTEIN
164258	289277	0.578751	4.62e-06	9.18e-05	ENSRNOG00000004524	0.576514	1.04e-06	3.24e-05	NM_001013873	0.572623	4.94e-06	9.54e-05	CGI-146 PROTEIN
199541	24399	0.578737	2.14e-06	5.27e-05	ENSRNOG00000010222	0.564512	3.9e-06	8.65e-05	NM_012570	0.581774	2.12e-06	5.38e-05	GLUTAMATE DEHYDROGENASE 1
161790	94271	0.57579	6.29e-05	0.000628486	ENSRNOG00000001551	0.559376	6.63e-05	0.000668414	NM_053602	0.571443	3.42e-05	0.000398722	ATP SYNTHASE, H+ TRANSPORTING, MITOCHONDRIAL F0 COMPLEX, SUBUNIT F6
167024	114122	0.573723	1.42e-05	0.000204875	ENSRNOG00000029212	0.586423	7.81e-06	0.000140992	XM_215451	0.576502	1.14e-05	0.000169009	CHONDROITIN SULFATE PROTEOGLYCAN 2
201125	290234	0.572934	1.99e-05	0.000264137	ENSRNOG00000020264	0.577082	1.63e-05	0.000238018	NM_001007621	0.511795	4.69e-06	9.23e-05	DEHYDROGENASE/REDUCTASE (SDR FAMILY) MEMBER 1
161275	83799	0.569925	2.96e-05	0.000352354	ENSRNOG00000012640	0.562121	2.1e-05	0.000279262	NM_031973	0.569189	3.71e-05	0.000420278	DIPEPTIDYLPEPTIDASE 7
164561	299858	0.569815	1.88e-05	0.000254425	ENSRNOG00000025053	0.558014	2.06e-05	0.000275224	XM_243524	0.573925	1.37e-05	0.000196751	LOW DENSITY LIPOPROTEIN RECEPTOR-RELATED PROTEIN 1
205887	286904	0.566505	5.99e-05	0.000605122	ENSRNOG00000032895	0.61017	4.63e-05	0.000502888	NM_173123	0.528141	7.99e-05	0.000747683	CYTOCHROME P450, FAMILY 4, SUBFAMILY F, POLYPEPTIDE 4
153552	287150	0.566163	7.57e-06	0.000128562	ENSRNOG00000019684	0.563142	9.65e-06	0.000164406	XM_213267	0.545231	8.49e-06	0.000137197	SIMILAR TO HYPOTHETICAL PROTEIN MGC2494
204632	64529	0.559788	9.72e-06	0.000153257	ENSRNOG00000010331	0.537084	1.47e-05	0.000222577	NM_022597	0.581013	6.67e-06	0.000117051	CATHEPSIN B
201489	116565	0.558149	2.38e-05	0.000304159	ENSRNOG00000009313	0.565585	2.51e-05	0.00031769	XM_341239	0.566022	1.37e-05	0.000196614	LOW DENSITY LIPOPROTEIN RECEPTOR-RELATED PROTEIN ASSOCIATED PROTEIN 1
203634	287159	0.557785	8.22e-05	0.000774853	ENSRNOG00000020140	0.553041	7.72e-05	0.000748476	NM_001007607	0.550513	7.13e-05	0.000692885	PHOSPHATIDYLINOSITOL GLYCAN, CLASS Q
201747	117049	0.557667	2.38e-06	5.63e-05	ENSRNOG00000017074	0.555053	3.44e-06	7.86e-05	NM_053978	0.556631	1.81e-06	4.83e-05	RAB28, MEMBER RAS ONCOGENE FAMILY
163525	289352	0.549344	2.55e-05	0.000316347	ENSRNOG00000002393	0.487117	2.35e-05	0.00030205	NM_001024238	0.530471	1.21e-05	0.000176512	GLUTAMYL-PROLYL-TRNA SYNTHETASE
200118	294258	0.545345	1.85e-05	0.000252219	ENSRNOG00000000420	0.551095	1.5e-05	0.000224974	NM_212548	0.451001	4.24e-05	0.000461325	RD RNA-BINDING PROTEIN
153591	29602	0.540751	3.58e-06	7.65e-05	ENSRNOG00000015655	0.571487	3.27e-06	7.56e-05	NM_019243	0.514601	4.41e-06	8.94e-05	PROSTAGLANDIN F2 RECEPTOR NEGATIVE REGULATOR
205637	29476	0.537457	2.52e-05	0.000314705	ENSRNOG00000018668	0.530226	1.67e-05	0.000242354	NM_017211	0.539023	3.56e-05	0.000407688	GOLGI APPARATUS PROTEIN 1
163673	310552	0.536003	4.63e-05	0.000492696	ENSRNOG00000009465	0.535754	3.59e-05	0.000417211	XM_227314	0.527142	6.2e-05	0.000619697	SECRETED FRIZZLED-RELATED PROTEIN 2
200812	362711	0.534963	3.8e-05	0.000420926	ENSRNOG00000008812	0.53929	4.19e-05	0.000469314	NM_001014195	0.524465	3.81e-05	0.00042753	SIMILAR TO HYPOTHETICAL PROTEIN FLJ20254
160915	298317	0.529338	7.39e-05	0.000716933	ENSRNOG00000039985	0.551074	2.48e-05	0.000314381	NM_001013933	0.642888	4.25e-06	8.8e-05	SIMILAR TO UBIQUITIN-CONJUGATING ENZYME HR6A
204751	361940	0.525191	2.16e-05	0.000282116	ENSRNOG00000014051	0.524359	1.78e-05	0.000251619	NM_001008374	0.516069	2.74e-05	0.000340941	PROGESTERONE RECEPTOR MEMBRANE COMPONENT 2
165373	64367	0.514055	7.28e-05	0.000707792	ENSRNOG00000016781	0.457613	5.3e-05	0.000559517	NM_022536	0.528143	5.57e-05	0.000576952	PEPTIDYLPROLYL ISOMERASE B
204958	293052	0.4989	7.49e-05	0.000723859	ENSRNOG00000018151	0.525143	3.25e-05	0.00038954	NM_001008510	0.432179	0.000115723	0.000986664	INTERFERON-STIMULATED PROTEIN
202260	64564	0.487919	5.12e-05	0.00053319	ENSRNOG00000004536	0.503761	3.42e-05	0.000402576	NM_022629	0.466308	8.22e-05	0.000761691	BUTYROBETAINE (GAMMA), 2-OXOGLUTARATE DIOXYGENASE 1 (GAMMA-BUTYROBETAINE HYDROXYLASE)
204775	308909	0.478907	3.15e-05	0.000366205	ENSRNOG00000017977	0.470364	2.89e-05	0.000355421	NM_001006997	0.494406	2.49e-05	0.000318913	SPHINGOMYELIN PHOSPHODIESTERASE 1, ACID LYSOSOMAL
202657	29197	0.473882	6.41e-05	0.000636963	ENSRNOG00000009848	0.48831	4.17e-05	0.000466943	NM_019165	0.520748	3.6e-05	0.000412103	INTERLEUKIN 18
164297	313648	0.470826	8.59e-06	0.000140618	ENSRNOG00000015079	0.472019	5.76e-06	0.000114106	NM_001012104	0.469491	1.06e-05	0.000159371	DOLICHYL-DI-PHOSPHOOLIGOSACCHARIDE-PROTEIN GLYCOTRANSFERASE (PREDICTED)
165488	29499	0.468547	1.15e-05	0.000174791	ENSRNOG00000006120	0.492798	1.5e-05	0.000224793	NM_017221	0.447024	1.33e-05	0.000192666	SONIC HEDGEHOG HOMOLOG (DROSOPHILA)
151272	84595	0.463263	8.3e-06	0.000138261	ENSRNOG00000020889	0.471908	1.1e-05	0.000180092	NM_053463	0.457219	9.11e-06	0.000144772	NUCLEOBINDIN 1
202528	114095	0.462277	4.12e-05	0.000446305	ENSRNOG00000020392	0.462798	5.28e-05	0.000558632	NM_053637	0.452492	4.52e-05	0.000487281	SYNTAXIN BINDING PROTEIN 3
166977	24786	0.450749	9.89e-05	0.000883212	ENSRNOG00000002115	0.424929	7.6e-05	0.000743057	NM_017050	0.456772	0.000105394	0.000917062	SUPEROXIDE DISMUTASE 1
151625	24420	0.449698	6.62e-05	0.000655809	ENSRNOG00000002335	0.438978	5.32e-05	0.000561106	NM_001003978	0.456156	6.99e-05	0.000682407	G1 TO S PHASE TRANSITION 1
166727	307491	0.446384	2.45e-05	0.000309074	ENSRNOG00000016087	0.461168	2.79e-05	0.000346442	NM_001014012	0.428977	2.43e-05	0.000313093	SIMILAR TO HISTIDYL-TRNA SYNTHETASE-LIKE
166957	116693	0.433641	3.28e-05	0.000377209	ENSRNOG00000001065	0.437254	2.45e-05	0.000314102	NM_053912	0.421951	4.1e-05	0.000450645	PLECKSTRIN HOMOLOGY, SEC7 AND COILED-COIL DOMAINS 3
151085	288091	0.422286	7.79e-05	0.00074803	ENSRNOG00000003014	0.416215	6.97e-05	0.000692931	XM_221437	0.426745	7.45e-05	0.000714122	SIMILAR TO RIKEN CDNA 9630046K23
163649	116641	0.416767	2.66e-05	0.000325373	ENSRNOG00000018046	0.430156	1.75e-05	0.000248255	NM_053862	0.367939	3.03e-05	0.000367067	LECTIN, GALACTOSE BINDING, SOLUBLE 8
190439	24644	0.383994	5.84e-05	0.000592236	ENSRNOG00000002467	0.372557	8.57e-05	0.000808923	NM_053291	0.39994	3.86e-05	0.000431726	PHOSPHOGLYCERATE KINASE 1
205135	298098	0.379252	1.44e-05	0.000207583	ENSRNOG00000015392	0.377468	1.57e-05	0.000232906	NM_001007652	0.39465	1.25e-05	0.000182553	SIMILAR TO DNA POLYMERASE EPSILON P17 SUBUNIT (DNA POLYMERASE EPSILON SUBUNIT 3) (CHROMATIN ACCESSIBILITY COMPLEX 17) (HUCHRAC17) (CHRAC-17)
163902	112400	-0.331598	7.61e-05	0.000733257	ENSRNOG00000010392	-0.298677	5.9e-05	0.000607965	NM_031588	-0.355554	9.01e-05	0.000809546	NEUREGULIN 1
201989	59322	-0.344068	6.55e-05	0.000649408	ENSRNOG00000007014	-0.40799	5.46e-05	0.000572721	NM_021686	-0.352361	4.93e-05	0.000523753	MEMBRANE-ASSOCIATED GUANYLATE KINASE-INTERACTING PROTEIN
164585	24807	-0.345303	2.99e-05	0.000356007	ENSRNOG00000005853	-0.339651	4.46e-05	0.000488246	NM_012667	-0.361131	2.19e-05	0.000288403	TACHYKININ RECEPTOR 1
165371	25106	-0.364957	1.23e-05	0.000183963	ENSRNOG00000007949	-0.378261	1.04e-05	0.000173404	NM_031546	-0.364114	1.09e-05	0.000163048	REGUCALCIN
165356	192211	-0.373249	2.29e-05	0.000295066	ENSRNOG00000014710	-0.356603	4.25e-05	0.000472876	NM_138857	-0.389758	2.01e-05	0.000270218	PROMININ 2
201479	114032	-0.405712	4.27e-05	0.000460284	ENSRNOG00000018790	-0.396266	4.24e-05	0.000472098	NM_053630	-0.482191	9.72e-05	0.000862483	POTASSIUM VOLTAGE-GATED CHANNEL, SUBFAMILY H (EAG-RELATED), MEMBER 4
165416	24250	-0.409752	5.54e-05	0.000566194	ENSRNOG00000029528	-0.399802	8.27e-05	0.000786623	NM_012522	-0.430131	4.73e-05	0.000506446	CYSTATHIONINE BETA SYNTHASE
165773	116699	-0.417409	1.26e-05	0.000187032	ENSRNOG00000018382	-0.422316	1.73e-05	0.000247516	NM_053917	-0.387419	2.15e-05	0.000285521	INOSITOL POLYPHOSPHATE-4-PHOSPHATASE, TYPE II
163630	24600	-0.419015	2.42e-05	0.000307686	ENSRNOG00000009348	-0.433531	1.97e-05	0.000268327	NM_021838	-0.424421	2.18e-05	0.000287889	NITRIC OXIDE SYNTHASE 3, ENDOTHELIAL CELL
161143	114856	-0.428286	2.71e-05	0.000329068	ENSRNOG00000003977	-0.415251	3.2e-05	0.000385715	NM_053769	-0.443474	3.08e-05	0.00036937	DUAL SPECIFICITY PHOSPHATASE 1
200065	171099	-0.430648	5.55e-05	0.000566892	ENSRNOG00000014761	-0.407398	8.13e-05	0.000779824	NM_133568	-0.484164	2.18e-05	0.000287889	RASD FAMILY, MEMBER 2
154211	260321	-0.431767	6.73e-05	0.000666175	ENSRNOG00000006444	-0.452939	4.16e-05	0.000466578	XM_342763	-0.425201	0.000106114	0.000921375	FK506 BINDING PROTEIN 4
161402	84031	-0.435601	4.09e-05	0.000444278	ENSRNOG00000009411	-0.431985	3.59e-05	0.000417211	NM_032084	-0.447222	6.12e-05	0.000614473	CHIMERIN (CHIMAERIN) 2
200406	29402	-0.43593	8.91e-05	0.000826235	ENSRNOG00000011060	-0.433158	0.000100153	0.000914042	NM_017188	-0.446985	5.15e-05	0.000541003	UNC-119 HOMOLOG (C. ELEGANS)
201004	192215	-0.440624	5.13e-05	0.00053319	ENSRNOG00000028844	-0.429664	8.19e-05	0.000782141	NM_138858	-0.4601	3.88e-05	0.0004319	SOLUTE CARRIER FAMILY 9 (SODIUM/HYDROGEN EXCHANGER), ISOFORM 5
165485	282584	-0.442269	2.89e-05	0.000345617	ENSRNOG00000011560	-0.441268	3.9e-05	0.000440948	NM_001005761	-0.449387	2.27e-05	0.000296326	MYOTUBULARIN RELATED PROTEIN 9
203053	290652	-0.444761	3.12e-05	0.000365074	ENSRNOG00000019944	-0.450722	2.07e-05	0.000275895	NM_001037180	-0.441107	2.07e-05	0.000275546	FK506 BINDING PROTEIN 8
202889	289745	-0.445177	3.46e-05	0.000394318	ENSRNOG00000004640	-0.438774	3.07e-05	0.00037374	NM_001006960	-0.457759	2.58e-05	0.000327332	MITOCHONDRIAL PROTEIN, 18 KDA
204499	117265	-0.445919	5.74e-06	0.000108205	ENSRNOG00000016655	-0.606728	0.000102018	0.000927432	NM_057125	-0.459498	8.97e-06	0.000142845	PEROXISOMAL BIOGENESIS FACTOR 6
165971	246311	-0.44882	2.65e-05	0.000324469	ENSRNOG00000012343	-0.435848	5.07e-05	0.000541685	NM_145091	-0.471385	1.36e-05	0.0001962	PYRUVATE DEHYDROGENASE PHOSPHATASE ISOENZYME 2
202201	29410	-0.453725	3.96e-06	8.19e-05	ENSRNOG00000022405	-0.450782	5.27e-06	0.00010629	NM_019207	-0.526176	2.15e-05	0.000285521	NEUROGENIC DIFFERENTIATION 3
163893	246760	-0.462878	3.85e-05	0.000424201	ENSRNOG00000001277	-0.456077	7.13e-05	0.000704263	NM_145673	-0.476601	1.64e-05	0.000225813	V-MAF MUSCULOAPONEUROTIC FIBROSARCOMA ONCOGENE FAMILY, PROTEIN K (AVIAN)
166253	170551	-0.468664	4.51e-05	0.000481399	ENSRNOG00000006556	-0.481285	4.3e-05	0.000476357	NM_130746	-0.468513	3.01e-05	0.000365808	SOLUTE CARRIER FAMILY 5 (SODIUM-DEPENDENT VITAMIN TRANSPORTER), MEMBER 6
201669	25676	-0.482403	1.12e-05	0.000171469	ENSRNOG00000029185	-0.463208	9.7e-06	0.000164563	NM_013135	-0.563263	7.99e-07	2.7e-05	RAS P21 PROTEIN ACTIVATOR 1
200176	50871	-0.48541	7.18e-05	0.000701122	ENSRNOG00000005492	-0.480827	5.68e-05	0.000590736	NM_017356	-0.523285	9.52e-05	0.000846874	NEURAL VISININ-LIKE CA2+-BINDING PROTEIN TYPE 3
202347	24504	-0.487541	5.18e-05	0.000537073	ENSRNOG00000020097	-0.487444	8.02e-05	0.000770604	NM_012590	-0.496262	3.11e-05	0.000372079	INHIBIN ALPHA
163705	50551	-0.488694	3.66e-05	0.00041109	ENSRNOG00000001890	-0.934005	1.46e-05	0.000220923	NM_022584	-0.434847	6.37e-05	0.000634049	THIOREDOXIN REDUCTASE 2
151838	266605	-0.501148	0.000103219	0.000911945	ENSRNOG00000009993	-0.498792	6.77e-05	0.000680147	NM_153302	-0.541759	6.53e-05	0.00064495	MRNA DECAPPING ENZYME
202550	171447	-0.50957	3.07e-05	0.000362974	ENSRNOG00000032660	-0.513789	3.34e-05	0.00039605	NM_134408	-0.520179	2.4e-05	0.000310589	LATROPHILIN 2
199350	24849	-0.516862	3.62e-05	0.000407126	ENSRNOG00000015290	-0.532416	3.23e-05	0.000388085	NM_022922	-0.496145	5.67e-05	0.000583247	TRIOSEPHOSPHATE ISOMERASE 1
161545	29427	-0.517505	1.55e-06	4.26e-05	ENSRNOG00000000853	-0.457858	2.89e-06	6.95e-05	NM_017196	-0.560376	4.35e-07	1.76e-05	ALLOGRAFT INFLAMMATORY FACTOR 1
166582	302557	-0.520828	2.61e-05	0.000322129	ENSRNOG00000007766	-0.523239	3.41e-05	0.000402065	NM_001013957	-0.518716	2.35e-05	0.000305351	SIMILAR TO POLYGLUTAMINE BINDING PROTEIN 1
202959	54305	-0.529555	4.3e-05	0.000462415	ENSRNOG00000002793	-0.519466	5.83e-05	0.000601724	NM_019348	-0.549806	2.44e-05	0.000313653	SOMATOSTATIN RECEPTOR 2
202460	113984	-0.52983	2.33e-05	0.000298892	ENSRNOG00000010308	-0.538826	1.69e-05	0.00024302	NM_080778	-0.536037	3.61e-05	0.000412639	NUCLEAR RECEPTOR SUBFAMILY 2, GROUP F, MEMBER 2
165327	113912	-0.530739	7.24e-06	0.000126035	ENSRNOG00000030920	-0.52388	1.06e-05	0.000174618	NM_053613	-0.477971	9.75e-06	0.000151305	RETICULON 4 RECEPTOR
204361	360647	-0.535198	7.55e-06	0.000128562	ENSRNOG00000025143	-0.539608	8.62e-06	0.000152068	NM_001007725	-0.549517	9.81e-06	0.000151793	INTERCELLULAR ADHESION MOLECULE 2
163468	304285	-0.544382	1.3e-06	3.75e-05	ENSRNOG00000001010	-0.529676	2.03e-06	5.36e-05	NM_001037191	-0.566316	8.99e-07	2.91e-05	SIMILAR TO RIKEN CDNA 2210010N04 GENE
160650	29177	-0.553652	4.03e-05	0.000440024	ENSRNOG00000006979	-0.559612	4.72e-05	0.000509302	NM_017122	-0.584314	2.89e-05	0.000355954	HIPPOCALCIN
200087	361798	-0.555482	2.16e-06	5.28e-05	ENSRNOG00000030630	-0.527533	1.9e-05	0.000262893	NM_212463	-0.549469	7.05e-06	0.000122291	EUCHROMATIC HISTONE LYSINE N-METHYLTRANSFERASE 2
200748	64631	-0.561815	1.83e-05	0.000250152	ENSRNOG00000010041	-0.566002	1.04e-05	0.000173404	NM_022690	-0.591501	4.55e-06	9.09e-05	UBIQUITIN-CONJUGATING ENZYME E2G 1 (UBC7 HOMOLOG, C. ELEGANS)
151205	81757	-0.566888	1.44e-05	0.000207583	ENSRNOG00000013454	-0.574943	9.03e-06	0.000157051	NM_031093	-0.51954	8.35e-05	0.00076997	V-RAL SIMIAN LEUKEMIA VIRAL ONCOGENE HOMOLOG A (RAS RELATED)
203004	300744	-0.576427	4.77e-05	0.000504512	ENSRNOG00000007442	-0.563326	7.42e-05	0.000727542	NM_001004247	-0.590558	3.05e-05	0.000367263	BONE MARROW STROMAL CELL-DERIVED UBIQUITIN-LIKE PROTEIN
151412	313450	-0.577711	8.83e-06	0.000142619	ENSRNOG00000034040	-0.642887	6.11e-06	0.000117821	NM_001014791	-0.618018	4.85e-06	9.41e-05	SIMILAR TO RIKEN CDNA 2810428C21
165967	29517	-0.577856	3.06e-06	6.84e-05	ENSRNOG00000011815	-0.565407	4.83e-06	0.000100772	NM_019232	-0.574674	1.2e-05	0.00017574	SERUM/GLUCOCORTICOID REGULATED KINASE
199259	56817	-0.585567	1.46e-05	0.000209747	ENSRNOG00000018018	-0.529677	1.02e-05	0.000171609	NM_020094	-0.544124	1.02e-05	0.000155246	KV CHANNEL-INTERACTING PROTEIN 2
168564	309376	-0.587971	9.08e-05	0.000835846	ENSRNOG00000014903	-0.599156	7.65e-05	0.000746428	NM_199104	-0.600518	5.84e-05	0.000595256	UNKNOWN (PROTEIN FOR MGC:72597)
201499	366001	-0.593789	6.98e-07	2.51e-05	ENSRNOG00000007622	-0.591317	1.33e-06	3.84e-05	XM_345323	-0.611006	4.28e-07	1.74e-05	ARRESTIN DOMAIN CONTAINING 1
163650	362827	-0.593947	8.19e-06	0.000136926	ENSRNOG00000020230	-0.570599	1.26e-05	0.000197932	XM_343155	-0.589027	2.68e-06	6.38e-05	PROTEIN INHIBITOR OF ACTIVATED STAT, 4
200877	498353	-0.597805	6.67e-06	0.000119401	ENSRNOG00000026828	-0.586361	6.83e-06	0.000128656	NM_001017499	-0.6347	2.37e-06	5.8e-05	SIMILAR TO SEC1 FAMILY DOMAIN CONTAINING PROTEIN 2 (SYNTAXIN BINDING PROTEIN 1-LIKE 1) (NEURONAL SEC1)
166735	365458	-0.603203	1.86e-05	0.000252703	ENSRNOG00000015235	-0.586852	2.23e-05	0.000291709	NM_001014246	-0.622513	1.28e-05	0.000186307	SIMILAR TO CHROMOSOME 10 OPEN READING FRAME 4; SIMILAR TO PUTATIVE ACID PHOSPHATASE F26C11.1
165132	362634	-0.604588	9.87e-05	0.000883212	ENSRNOG00000012804	-0.599349	6.9e-05	0.000689471	NM_001008524	-0.618046	7.99e-05	0.000747683	COMPLEMENT COMPONENT 1, Q SUBCOMPONENT, GAMMA POLYPEPTIDE
161227	140665	-0.606663	8.37e-05	0.000785217	ENSRNOG00000011582	-0.590455	0.000107462	0.000960836	NM_080580	-0.643318	5.93e-05	0.000602936	RAB3D, MEMBER RAS ONCOGENE FAMILY
161166	64030	-0.633676	3.78e-05	0.000419327	ENSRNOG00000002227	-0.642222	4.85e-05	0.000522367	NM_022264	-0.58904	7.55e-05	0.000718972	V-KIT HARDY-ZUCKERMAN 4 FELINE SARCOMA VIRAL ONCOGENE HOMOLOG
168609	315119	-0.646514	7.52e-06	0.000128562	ENSRNOG00000008133	-0.630019	8.08e-06	0.000144544	NM_199110	-0.741444	4.3e-06	8.81e-05	MANIC FRINGE HOMOLOG (DROSOPHILA)
205287	246143	-0.646778	1.65e-06	4.48e-05	ENSRNOG00000020936	-0.621877	2.08e-06	5.43e-05	NM_139259	-0.720794	1.86e-07	1e-05	NEUROTROPHIN RECEPTOR ASSOCIATED DEATH DOMAIN
161222	64832	-0.656924	1.78e-05	0.000245665	ENSRNOG00000000060	-0.658108	1.82e-05	0.000253741	NM_022864	-0.66499	1.67e-05	0.000229638	COMPLEXIN 1
203842	294504	-0.657788	2.54e-05	0.000316297	ENSRNOG00000000558	-0.682278	2.33e-05	0.00030059	XM_215416	-0.643819	2.97e-05	0.000361414	PYROPHOSPHATASE (MAPPED)
164278	299738	-0.662701	2.81e-05	0.000337732	ENSRNOG00000006514	-0.647663	3.56e-05	0.000416774	NM_001006984	-0.697411	7.45e-06	0.00012813	TRANSMEMBRANE PROTEIN VEZATIN
166674	654441	-0.667366	2.21e-05	0.000287178	ENSRNOG00000038616	-0.68456	1.93e-05	0.000265046	NM_001039085	-0.728064	5.87e-05	0.000597318	CYTOCHROME C OXIDASE SUBUNIT VIB TESTES-SPECIFIC ISOFORM PRECURSOR
164476	25101	-0.670748	3.91e-06	8.13e-05	ENSRNOG00000013829	-0.697766	3.47e-06	7.9e-05	NM_052805	-0.810231	7.79e-06	0.000131237	CHOLINERGIC RECEPTOR, NICOTINIC, ALPHA POLYPEPTIDE 3
164807	311406	-0.676572	1.42e-06	4.02e-05	ENSRNOG00000013862	-0.701308	2.12e-06	5.51e-05	NM_001012089	-0.686359	5.86e-07	2.18e-05	DUAL SPECIFICITY PHOSPHATASE 2
201030	64458	-0.696968	1.52e-05	0.000217105	ENSRNOG00000013228	-0.679906	1.62e-05	0.00023773	NM_033499	-0.667164	1.15e-05	0.000170155	SCRAPIE RESPONSIVE GENE 1
165833	60338	-0.704556	6.56e-06	0.000118065	ENSRNOG00000021062	-0.706013	5.78e-06	0.000114106	NM_021909	-0.615375	3.27e-05	0.000385396	FXYD DOMAIN-CONTAINING ION TRANSPORT REGULATOR 5
161499	50564	-0.705135	6.12e-07	2.27e-05	ENSRNOG00000008337	-0.684022	9.72e-07	3.12e-05	NM_019281	-0.744792	3.59e-07	1.54e-05	GAP JUNCTION MEMBRANE CHANNEL PROTEIN ALPHA 9
152447	245977	-0.705851	8.52e-06	0.000140279	ENSRNOG00000011154	-0.706622	9.31e-06	0.000160482	NM_139110	-0.782897	1.76e-06	4.75e-05	G PROTEIN-COUPLED RECEPTOR 116
201921	302642	-0.708255	8.05e-07	2.77e-05	ENSRNOG00000003809	-0.750394	1.68e-05	0.000242595	NM_001007667	-0.704478	7.06e-07	2.49e-05	SPERMIDINE/SPERMINE N1-ACETYL TRANSFERASE (MAPPED)
161642	85426	-0.711141	1.85e-07	9.57e-06	ENSRNOG00000010597	-0.735684	1.26e-07	7.32e-06	NM_053521	-0.692721	2.07e-07	1.07e-05	SOLUTE CARRIER FAMILY 5 (CHOLINE TRANSPORTER), MEMBER 7
151249	25033	-0.711288	1.71e-06	4.57e-05	ENSRNOG00000022714	-0.646348	4.05e-06	8.85e-05	NM_012719	-0.724543	5.25e-07	2.02e-05	SOMATOSTATIN RECEPTOR 1
199512	301514	-0.714865	3.31e-06	7.23e-05	ENSRNOG00000016754	-0.683861	6.04e-06	0.000117196	NM_001007666	-0.750726	1.91e-06	5.02e-05	BCS1-LIKE
161176	24779	-0.724498	5.96e-08	4.21e-06	ENSRNOG00000020951	-0.709781	8.24e-08	5.49e-06	NM_012651	-0.748069	4.91e-08	4.17e-06	SOLUTE CARRIER FAMILY 4, MEMBER 1
161702	171112	-0.728083	2.13e-06	5.27e-05	ENSRNOG00000015904	-0.718699	2.76e-06	6.73e-05	NM_133581	-0.791332	1.33e-06	3.9e-05	WAP FOUR-DISULFIDE CORE DOMAIN 1
161582	116669	-0.72816	5.68e-07	2.14e-05	ENSRNOG00000019689	-0.736241	3.91e-07	1.63e-05	XM_342759	-0.735171	8.45e-07	2.79e-05	VON WILLEBRAND FACTOR
160587	24832	-0.746305	3.15e-05	0.000366205	ENSRNOG00000006604	-0.738488	3.27e-05	0.000390296	NM_012673	-0.758174	3.04e-05	0.000367145	THYMUS CELL ANTIGEN 1, THETA
200560	117059	-0.748939	1.55e-06	4.26e-05	ENSRNOG00000016977	-0.755125	1.34e-06	3.84e-05	NM_053988	-0.763068	8.57e-07	2.81e-05	CALBINDIN 2
151613	29221	-0.752082	1.54e-05	0.000218257	ENSRNOG00000013304	-0.774849	1.17e-05	0.00018752	NM_017134	-0.638373	1.92e-06	5.05e-05	ARGINASE 1
200701	64443	-0.752596	2.66e-07	1.23e-05	ENSRNOG00000026953	-0.757694	3.14e-07	1.4e-05	NM_031696	-0.757278	2.33e-07	1.15e-05	G-PROTEIN COUPLED RECEPTOR 88
165315	312083	-0.754039	1.23e-05	0.000183907	ENSRNOG00000009894	-0.747943	1.49e-05	0.000224793	XM_231428	-0.767228	8.35e-06	0.000137197	SIMILAR TO RIKEN CDNA 1700034M03 GENE
202429	25655	-0.776251	2.67e-06	6.13e-05	ENSRNOG00000014357	-0.753289	4.04e-06	8.85e-05	NM_021654	-0.881242	1.93e-06	5.05e-05	GAP JUNCTION MEMBRANE CHANNEL PROTEIN ALPHA 4
160567	54705	-0.784969	9.47e-05	0.000861061	ENSRNOG00000016180	-0.783108	0.000104519	0.0009434	NM_019372	-0.800812	7.36e-05	0.000709666	PROTEIN PHOSPHATASE 2C, MAGNESIUM DEPENDENT, CATALYTIC SUBUNIT
160499	25017	-0.793558	9.16e-06	0.000146735	ENSRNOG00000022968	-0.771586	1.2e-05	0.000189791	NM_022178	-0.826241	7.5e-06	0.0001287	MYOSIN VA
165285	298566	-0.795188	2.32e-06	5.54e-05	ENSRNOG00000012807	-0.774027	1.96e-06	5.22e-05	NM_001008515	-0.811759	1.85e-06	4.92e-05	COMPLEMENT COMPONENT 1, Q SUBCOMPONENT, ALPHA POLYPEPTIDE
164101	361824	-0.797432	9.54e-06	0.000150968	ENSRNOG00000028356	-0.781496	1.06e-05	0.000174618	NM_001007008	-0.849109	5.07e-06	9.76e-05	SIMILAR TO NUR77 DOWNSTREAM PROTEIN 2
165511	81726	-0.803102	2.07e-06	5.2e-05	ENSRNOG00000013376	-0.787762	2.79e-06	6.77e-05	NM_031062	-0.866578	5.67e-06	0.000105688	MEVALONATE (DIPHOSPHO) DECARBOXYLASE
199775	293451	-0.820447	1.35e-05	0.000197147	ENSRNOG00000017659	-0.805213	3.41e-05	0.000402065	NM_181370	-0.613254	9.08e-05	0.000813428	HEPARAN SULFATE (GLUCOSAMINE) 3-O-SULFOTRANSFERASE 2
204286	300519	-0.82079	3.9e-06	8.13e-05	ENSRNOG00000033217	-0.826018	3.17e-06	7.44e-05	NM_001004245	-0.735878	4.2e-05	0.000458384	ENDOTHELIAL CELL ADHESION MOLECULE
199813	361286	-0.827106	1.89e-05	0.000255609	ENSRNOG00000016873	-0.829353	1.79e-05	0.000252064	NM_001031660	-0.853232	1.44e-05	0.000203085	METHIONINE SULFOXIDE REDUCTASE B
164487	24318	-0.827163	6.94e-07	2.51e-05	ENSRNOG00000008428	-0.811909	6.59e-07	2.34e-05	NM_012547	-0.795386	5.01e-07	1.96e-05	DOPAMINE RECEPTOR 2
169314	25117	-0.830941	8.74e-07	2.94e-05	ENSRNOG00000017084	-0.823351	5.69e-07	2.14e-05	NM_017081	-0.938373	5.22e-06	9.93e-05	HYDROXYSTEROID 11-BETA DEHYDROGENASE 2
206807	170899	-0.839084	3.73e-05	0.000416003	ENSRNOG00000002653	-0.847084	3.41e-05	0.000402065	NM_172042	-0.868974	8.13e-06	0.000134249	POTASSIUM CHANNEL, SUBFAMILY K, MEMBER 2
151218	84683	-0.839724	3.62e-07	1.53e-05	ENSRNOG00000007827	-0.829462	3.69e-07	1.58e-05	NM_053472	-0.819207	6.55e-07	2.38e-05	CYTOCHROME C OXIDASE SUBUNIT IV ISOFORM 2
166522	81755	-0.84516	4.12e-07	1.67e-05	ENSRNOG00000008001	-0.829513	2.01e-05	0.000271335	NM_031091	-0.963543	2.58e-07	1.24e-05	RAB3B, MEMBER RAS ONCOGENE FAMILY
166807	25731	-0.855745	1.12e-05	0.000171247	ENSRNOG00000019318	-0.856541	1.75e-05	0.000248255	NM_019122	-0.988479	1.71e-05	0.000234099	SYNAPTOTAGMIN 3
151730	25118	-0.856717	5.19e-06	0.000100586	ENSRNOG00000012080	-0.838802	5.8e-06	0.000114106	NM_030994	-0.79459	9.52e-06	0.000148738	INTEGRIN ALPHA 1
166098	362201	-0.888493	2.91e-06	6.59e-05	ENSRNOG00000011379	-0.881467	4.3e-06	9.23e-05	NM_001013204	-0.887571	2.79e-06	6.58e-05	CYCLIN D-TYPE BINDING-PROTEIN 1
206916	89806	-0.888588	1.33e-06	3.8e-05	ENSRNOG00000020173	-0.897547	1.02e-06	3.19e-05	XM_233462	-0.792755	1.91e-06	5.02e-05	TYROSINE KINASE WITH IMMUNOGLOBULIN-LIKE AND EGF-LIKE DOMAINS 1
159622	81718	-0.896038	2.27e-06	5.49e-05	ENSRNOG00000000158	-0.906681	2.69e-06	6.63e-05	NM_052809	-0.896301	1.8e-06	4.83e-05	CYSTEINE DIOXYGENASE 1, CYTOSOLIC
152103	94340	-0.899137	4.89e-06	9.58e-05	ENSRNOG00000016265	-0.691124	2.76e-05	0.000343926	NM_053607	-0.926517	4.9e-06	9.51e-05	ACYL-COA SYNTHETASE LONG-CHAIN FAMILY MEMBER 5
161832	78956	-0.902395	7.42e-05	0.000718324	ENSRNOG00000006639	-0.901748	6.18e-05	0.000632526	NM_133289	-0.916713	8.29e-05	0.000766517	SODIUM CHANNEL, VOLTAGE-GATED, TYPE 9, ALPHA POLYPEPTIDE
199635	24626	-0.905336	6.09e-05	0.000614334	ENSRNOG00000005905	-0.897455	5.56e-05	0.000581601	NM_017031	-0.943536	5.79e-05	0.000590965	PHOSPHODIESTERASE 4B, CAMP SPECIFIC
201894	25256	-0.916232	6e-07	2.24e-05	ENSRNOG00000034191	-0.90507	4.24e-07	1.73e-05	NM_012792	-0.930682	4.83e-07	1.9e-05	FLAVIN CONTAINING MONOOXYGENASE 1
200185	24778	-0.939173	7.61e-07	2.68e-05	ENSRNOG00000007284	-0.922572	4.83e-07	1.9e-05	NM_138827	-0.954256	8e-07	2.7e-05	SOLUTE CARRIER FAMILY 2 (FACILITATED GLUCOSE TRANSPORTER), MEMBER 1
159645	170520	-0.947524	4.44e-07	1.75e-05	ENSRNOG00000011541	-0.918397	6.77e-07	2.38e-05	NM_130744	-0.98538	3.56e-07	1.54e-05	CYTOGLOBIN
161731	266777	-0.969283	6.26e-06	0.000115004	ENSRNOG00000003741	-0.956902	8.84e-06	0.000154778	NM_153735	-0.951966	2.51e-06	6.1e-05	NEURONAL PENTRAXIN 1
151327	360918	-0.983276	1.49e-08	1.7e-06	ENSRNOG00000028015	-0.963051	1.29e-08	1.45e-06	NM_001007729	-1.21359	3.25e-07	1.46e-05	PLATELET FACTOR 4
165851	29465	-1.0048	1.05e-08	1.44e-06	ENSRNOG00000003104	-1.04894	8e-09	1.15e-06	NM_017207	-1.09928	2.1e-08	2.4e-06	TRANSIENT RECEPTOR POTENTIAL CATION CHANNEL, SUBFAMILY V, MEMBER 2
202983	361537	-1.00718	4.04e-05	0.000440142	ENSRNOG00000020845	-0.980402	4.7e-05	0.000509111	NM_212525	-0.756714	2.58e-06	6.24e-05	TYRO PROTEIN TYROSINE KINASE BINDING PROTEIN
166240	85327	-1.01202	4.19e-09	7.46e-07	ENSRNOG00000004527	-1.04086	4.7e-09	7.77e-07	NM_053514	-1.01196	3.38e-09	7.33e-07	LIN-7 HOMOLOG A (C. ELEGANS)
201680	58844	-1.01438	1.07e-07	6.57e-06	ENSRNOG00000031396	-1.01048	2.02e-07	1e-05	NM_031623	-0.984355	7.16e-08	5.09e-06	GROWTH FACTOR RECEPTOR BOUND PROTEIN 14
201588	58966	-1.01563	7.9e-07	2.76e-05	ENSRNOG00000020415	-1.01045	5.89e-07	2.17e-05	NM_031646	-1.04036	7.04e-07	2.49e-05	RECEPTOR (CALCITONIN) ACTIVITY MODIFYING PROTEIN 2
151530	59316	-1.02064	4.13e-06	8.47e-05	ENSRNOG00000025059	-1.20828	1.38e-06	3.96e-05	NM_021680	-1.39124	7.46e-08	5.25e-06	NEUREXOPHILIN 4
199437	116506	-1.0303	1.5e-06	4.18e-05	ENSRNOG00000010053	-1.01048	1.77e-06	4.79e-05	NM_001034015	-0.969034	7.67e-07	2.63e-05	CALCITONIN RECEPTOR
150974	29317	-1.03481	1.39e-06	3.97e-05	ENSRNOG00000003772	-1.04745	1.21e-06	3.62e-05	NM_177425	-1.05123	9.57e-08	6.42e-06	CYSTEINE AND GLYCINE-RICH PROTEIN 2
163634	29700	-1.03865	4.27e-08	3.28e-06	ENSRNOG00000000566	-0.988363	1.13e-07	6.87e-06	NM_001007601	-1.04604	2.36e-08	2.51e-06	PTERIN 4 ALPHA CARBINOLAMINE DEHYDRATASE/DIMERIZATION COFACTOR OF HEPATOCYTE NUCLEAR FACTOR 1 ALPHA (TCF1) 1
164379	306071	-1.05176	5.99e-09	9.8e-07	ENSRNOG00000010319	-1.01591	9.38e-09	1.2e-06	NM_001012044	-1.09871	3.8e-09	7.97e-07	LYMPHOCYTE CYTOSOLIC PROTEIN 1
165136	313211	-1.08094	2.12e-05	0.000278876	ENSRNOG00000010332	-1.08378	2.36e-05	0.000302957	NM_001009422	-1.08905	2.19e-05	0.000287889	NIPSNAP-RELATED PROTEIN
151224	65192	-1.08623	7.19e-06	0.000125752	ENSRNOG00000010128	-1.26347	3.12e-05	0.000379214	NM_031736	-1.09528	5.45e-06	0.000102204	SOLUTE CARRIER FAMILY 27 (FATTY ACID TRANSPORTER), MEMBER 2
161353	171128	-1.09091	2.41e-06	5.69e-05	ENSRNOG00000012290	-1.08778	2.76e-06	6.73e-05	NM_133595	-1.22422	4.39e-06	8.91e-05	GTP CYCLOHYDROLASE I FEEDBACK REGULATOR
163986	54294	-1.18291	2.08e-05	0.000274194	ENSRNOG00000002730	-1.14713	3.19e-05	0.000384906	NM_019341	-1.18373	8.39e-06	0.000137197	REGULATOR OF G-PROTEIN SIGNALING 5
206765	89833	-1.19596	1.79e-08	1.86e-06	ENSRNOG00000001261	-1.22418	1.51e-08	1.64e-06	NM_053567	-1.2523	1.91e-08	2.34e-06	FORMIMINOTRANSFERASE CYCLODEAMINASE
163876	64124	-1.19895	1.87e-09	4.27e-07	ENSRNOG00000033940	-1.2321	1.74e-09	4e-07	NM_022294	-1.19798	1.79e-09	4.6e-07	EGF, LATROPHILIN AND SEVEN TRANSMEMBRANE DOMAIN CONTAINING 1
163534	25550	-1.21056	6.9e-05	0.000679003	ENSRNOG00000014816	-0.981635	9.86e-05	0.00090497	NM_013032	-1.02087	6.61e-07	2.39e-05	SOLUTE CARRIER FAMILY 1 (NEURONAL/EPITHELIAL HIGH AFFINITY GLUTAMATE TRANSPORTER, SYSTEM XAG), MEMBER 1
164518	140724	-1.21065	5.5e-05	0.000562402	ENSRNOG00000012362	-1.19537	7.06e-05	0.000700776	NM_080691	-1.13188	9.97e-05	0.000880752	CALCIUM CHANNEL, VOLTAGE-DEPENDENT, GAMMA SUBUNIT 3
167001	24397	-1.22808	9.91e-05	0.000883588	ENSRNOG00000003313	-1.24193	8.01e-05	0.000770604	NM_012568	-1.2231	2.4e-05	0.000310589	GLYCINE RECEPTOR, ALPHA 2 SUBUNIT
203958	117232	-1.23475	5.29e-07	2.03e-05	ENSRNOG00000013209	-1.21256	6.85e-07	2.39e-05	NM_057109	-1.27446	3.04e-07	1.38e-05	BARH-LIKE 1 (DROSOPHILA)
206855	171048	-1.23884	9.9e-08	6.18e-06	ENSRNOG00000004411	-1.27189	6.96e-08	4.86e-06	NM_133526	-1.19525	1.6e-07	9.28e-06	TETRASPANIN 8
201540	63885	-1.24553	4.21e-05	0.000455812	ENSRNOG00000011310	-1.24163	5.09e-05	0.000542994	NM_022236	-1.24237	3.32e-05	0.000390337	PHOSPHODIESTERASE 10A
160830	290651	-1.25705	1.05e-06	3.23e-05	ENSRNOG00000019741	-1.23883	1.19e-06	3.6e-05	NM_001013880	-1.42382	9.05e-07	2.92e-05	SIMILAR TO MYO-INOSITOL 1-PHOSPHATE SYNTHASE A1
203824	171581	-1.29909	9.7e-06	0.000153219	ENSRNOG00000013380	-1.26616	1.13e-05	0.000183086	NM_138542	-1.33663	6.51e-06	0.000116096	RAS HOMOLOG GENE FAMILY, MEMBER V
166968	25549	-1.30546	1.34e-07	7.73e-06	ENSRNOG00000008890	-1.26749	2.66e-07	1.21e-05	NM_013031	-1.29186	5.84e-08	4.62e-06	SOLUTE CARRIER FAMILY 18 (VESICULAR MONOAMINE), MEMBER 2
202551	79225	-1.30648	4.63e-06	9.18e-05	ENSRNOG00000013850	-1.27627	4.43e-06	9.37e-05	NM_024383	-1.36517	2.17e-06	5.48e-05	HAIRY AND ENHANCER OF SPLIT 5 (DROSOPHILA)
164848	25361	-1.31967	6.14e-08	4.3e-06	ENSRNOG00000014333	-1.31302	5.95e-08	4.48e-06	NM_012889	-1.34366	5e-08	4.21e-06	VASCULAR CELL ADHESION MOLECULE 1
199750	298199	-1.37789	4.7e-10	1.94e-07	ENSRNOG00000007060	-1.38134	2.62e-10	1.35e-07	NM_001007144	-1.37996	5.54e-10	2.29e-07	ADIPOSE DIFFERENTIATION-RELATED PROTEIN
160655	79131	-1.38059	5.76e-06	0.000108205	ENSRNOG00000012879	-1.35394	6.83e-06	0.000128656	NM_024162	-1.26766	1.62e-06	4.45e-05	FATTY ACID BINDING PROTEIN 3
176895	54278	-1.38331	3e-05	0.000356309	ENSRNOG00000005600	-1.38834	3.67e-05	0.000423542	NM_019328	-1.36288	2.18e-05	0.000287889	NUCLEAR RECEPTOR SUBFAMILY 4, GROUP A, MEMBER 2
165722	25231	-1.40301	2.12e-10	1.11e-07	ENSRNOG00000008095	-1.40126	6.4e-10	2.32e-07	NM_022671	-1.41406	1.18e-10	6.82e-08	ONE CUT DOMAIN, FAMILY MEMBER 1
163617	24688	-1.45932	4.03e-07	1.64e-05	ENSRNOG00000015643	-1.47872	6.03e-07	2.2e-05	NM_012633	-1.58979	3.67e-09	7.82e-07	PERIPHERIN 1
161289	171358	-1.52145	1.21e-06	3.57e-05	ENSRNOG00000006470	-1.52184	1.71e-06	4.66e-05	NM_182842	-1.21728	6.73e-06	0.000117994	CALCIUM/CALMODULIN-DEPENDENT PROTEIN KINASE I GAMMA
151025	25061	-1.56634	2.03e-07	1.02e-05	ENSRNOG00000023633	-1.55613	1.86e-07	9.43e-06	XM_236253	-1.58491	2.08e-07	1.07e-05	CELLULAR RETINOIC ACID BINDING PROTEIN 1 (MAPPED)
200959	312495	-1.57223	3.82e-05	0.000421547	ENSRNOG00000015076	-1.57221	2.97e-05	0.000363649	NM_181087	-1.55418	4.13e-05	0.000452293	CYTOCHROME P450, FAMILY 26, SUBFAMILY B, POLYPEPTIDE 1
160614	29437	-1.62266	2.06e-06	5.2e-05	ENSRNOG00000017786	-1.63575	1.79e-06	4.81e-05	NM_019212	-1.57253	4.77e-06	9.35e-05	ACTIN, ALPHA 1, SKELETAL MUSCLE
163871	94202	-1.69153	1.52e-06	4.21e-05	ENSRNOG00000004483	-1.65557	2.04e-06	5.36e-05	NM_053594	-1.70659	1.03e-06	3.23e-05	PROTEIN TYROSINE PHOSPHATASE, RECEPTOR TYPE, R
153683	291388	-1.91705	9.15e-07	2.99e-05	ENSRNOG00000013654	-1.90699	1.28e-06	3.77e-05	NM_001012740	-1.94293	6.63e-07	2.39e-05	CEREBELLIN 2 PRECURSOR PROTEIN
181784	315748	-1.94865	3.7e-06	7.83e-05	ENSRNOG00000013959	-1.96852	2.15e-06	5.56e-05	XM_236329	-1.9633	4.82e-06	9.39e-05	SIMILAR TO RIKEN CDNA C230094B15 (PREDICTED)
164565	24806	-1.9913	8.27e-09	1.22e-06	ENSRNOG00000007374	-1.959	1.27e-08	1.45e-06	NM_012666	-2.10783	9.92e-09	1.49e-06	TACHYKININ 1
164532	171096	-2.05453	2.75e-06	6.27e-05	ENSRNOG00000020455	-2.02507	3.03e-06	7.19e-05	NM_133566	-2.24801	2.1e-06	5.37e-05	CYSTATIN E/M
161445	84511	-2.10489	1.58e-09	3.7e-07	ENSRNOG00000009740	-2.07674	1.3e-09	3.39e-07	NM_053441	-2.17246	1.3e-09	3.92e-07	SOLUTE CARRIER ORGANIC ANION TRANSPORTER FAMILY, MEMBER 1C1
169280	24588	-2.10962	1.36e-05	0.000198183	ENSRNOG00000013916	-2.10893	1.45e-05	0.000220898	NM_017029	-2.12248	1.3e-05	0.000188432	NEUROFILAMENT 3, MEDIUM
152640	84487	-2.11178	2.58e-05	0.000319735	ENSRNOG00000016147	-2.12947	2.47e-05	0.000314381	NM_053427	-2.10601	2.6e-05	0.000329577	SOLUTE CARRIER FAMILY 17 (SODIUM-DEPENDENT INORGANIC PHOSPHATE COTRANSPORTER), MEMBER 6
161678	287167	-2.24761	9.14e-10	2.91e-07	ENSRNOG00000031154	-2.28292	1.79e-09	4e-07	NM_001013853	-2.29443	8.99e-10	2.83e-07	GLOBIN, ALPHA
165342	25412	-2.41319	6.4e-07	2.36e-05	ENSRNOG00000022282	-2.39355	4.43e-07	1.79e-05	NM_012929	-2.44634	6.29e-07	2.31e-05	PROCOLLAGEN, TYPE II, ALPHA 1
204449	25085	-2.92153	8.72e-10	2.91e-07	ENSRNOG00000020410	-2.91205	9.66e-10	2.82e-07	NM_012740	-3.19663	8.83e-10	2.83e-07	TYROSINE HYDROXYLASE
161581	94164	-2.96217	3.12e-09	5.77e-07	ENSRNOG00000030879	-2.93734	2.72e-09	5.17e-07	NM_172093	-3.40344	3.09e-10	1.46e-07	HEMOGLOBIN, GAMMA A
166908	24797	-3.14482	2.24e-09	4.52e-07	ENSRNOG00000001837	-3.14673	2.71e-09	5.17e-07	NM_012659	-3.05362	1.72e-10	8.77e-08	SOMATOSTATIN
159627	64347	-3.16728	5.76e-10	2.17e-07	ENSRNOG00000010437	-3.1236	4.97e-10	2.22e-07	NM_031688	-3.21217	6.77e-10	2.49e-07	SYNUCLEIN, GAMMA
163908	29563	-4.02905	4.04e-13	8.76e-10	ENSRNOG00000022101	-4.0597	3.15e-13	1.2e-09	NM_017244	-4.23443	2.73e-13	6.26e-10	CELLULAR RETINOIC ACID BINDING PROTEIN 2
200602	293267	-5.96676	2.72e-10	1.24e-07	ENSRNOG00000029286	-5.94622	2.97e-10	1.41e-07	NM_001008890	-6.0695	4.65e-10	1.98e-07	HEMOGLOBIN, EPSILON 1 (PREDICTED)
163566	24440	-6.66767	1.07e-13	4.64e-10	ENSRNOG00000033465	-6.66155	1.38e-13	1.05e-09	NM_033234	-5.91059	2.84e-13	6.26e-10	HEMOGLOBIN BETA CHAIN COMPLEX
