# Supplementary material for: Comparison of Gene Expression Profile in Embryonic Mesencephalon and Neuronal Primary Cultures
Source: PLoS One. 2009 Mar 23;4(3):e4977. doi: 10.1371/journal.pone.0004977 (PMC2654915; doi:10.1371/journal.pone.0004977)
Supplement: Table S2 — Functional analysis of the genes significantly over-expressed in MesPC. Each stack represents a group of related functional terms. Each term within each stack is in a row of the table. The number of genes annotated, the percent of representation of the term, and the enrichment p-value are shown. (0.29 MB XLS) [file pone.0004977.s003.xls]

## Sheet: PC_functional
Functional Group 1	Median: 9.483555021653339E-7	Geo: 4.2809103971640445E-7	http://niaid.abcc.ncifcrf.gov/geneReport.jsp?rowids=,161713,199788,151695,204515,206605,160631,163511,200727,167024,163631,160758,164151,170545,200399,204529,167014,204530,161578,166800,204775,160608,161461,166205,169054,199796,151380,163633,161867,151108,151033,200986,158754,151698,160619,204632,166996,163855,165477,150985,166283,201487,151394,165328,159660,165486,205436,166982,165488,161071,166…
GOTERM_BP_ALL	GO:0032502~developmental process	http://niaid.abcc.ncifcrf.gov/geneReport.jsp?rowids=,161713,199788,151695,204515,206605,160631,163511,200727,167024,163631,160758,164151,170545,200399,204529,167014,204530,161578,166800,204775,160608,161461,166205,169054,199796,151380,163633,161867,151108,151033,200986,158754,151698,160619,204632,166996,163855,165477,150985,166283,201487,151394,165328,159660,165486,205436,166982,165488,161071,166…	95	0.3545	3.68e-11
GOTERM_BP_ALL	GO:0007275~multicellular organismal development	http://niaid.abcc.ncifcrf.gov/geneReport.jsp?rowids=,161713,199788,204515,206605,200727,167024,163631,160758,164151,170545,204529,167014,204530,161578,166800,166205,199796,169054,163633,151380,151108,161867,151033,200986,158754,151698,160619,166996,165477,166283,201487,165328,151394,159660,205436,165486,166982,165488,161071,166977,202307,155338,162771,161302,202583,166489,191241,202657,200603,151…	72	0.2687	1.16e-08
GOTERM_BP_ALL	GO:0048856~anatomical structure development	http://niaid.abcc.ncifcrf.gov/geneReport.jsp?rowids=,161713,199788,204515,206605,163511,200727,167024,163631,160758,164151,170545,204529,167014,204530,161578,166800,160608,166205,161461,199796,163633,151380,151108,161867,151033,200986,158754,151698,160619,166996,165477,166283,201487,165328,151394,159660,205436,165486,166982,165488,161071,166977,202307,155338,161302,202583,166489,191241,202657,161…	69	0.2575	4.86e-08
GOTERM_BP_ALL	GO:0048513~organ development	http://niaid.abcc.ncifcrf.gov/geneReport.jsp?rowids=,166489,204515,206605,200727,167024,163631,202657,164151,170545,151320,204529,167014,204530,165396,161578,157036,166800,204047,163633,165764,151380,161867,151033,200986,161095,151698,160619,205593,166996,169270,151343,165477,169404,160867,166283,165328,159660,165486,205436,166982,165488,161071,161491,166977,205629,202307,155338,202583	48	0.1791	9.48e-07
GOTERM_BP_ALL	GO:0009653~anatomical structure morphogenesis	http://niaid.abcc.ncifcrf.gov/geneReport.jsp?rowids=,199788,166489,191241,163511,167024,163631,202657,161117,153810,170545,204529,151320,163556,167014,204530,161578,157036,166800,160608,166205,161461,199796,163633,165764,161867,151033,200986,151698,160619,205593,169270,151343,165477,169404,169279,166982,165488,164053,161491,166977,161302,202583	42	0.1567	1.56e-06
GOTERM_BP_ALL	GO:0048731~system development	http://niaid.abcc.ncifcrf.gov/geneReport.jsp?rowids=,161713,206605,204515,200727,167024,163631,164151,170545,204529,204530,167014,161578,166800,199796,163633,151380,151108,161867,200986,151033,158754,151698,160619,166996,165477,166283,201487,165328,151394,159660,205436,165486,166982,165488,161071,166977,202307,155338,202583,166489,202657,200603,151635,151320,165396,157036,204047,165764,161095,205…	58	0.2164	1.86e-06
GOTERM_BP_ALL	GO:0032501~multicellular organismal process	http://niaid.abcc.ncifcrf.gov/geneReport.jsp?rowids=,161713,161442,199788,151695,204515,206605,200727,167024,163631,203846,165843,160758,153595,164151,170545,161041,200403,204529,167014,204530,161578,166800,166205,169054,199796,163633,151380,151108,161867,151033,200986,158754,151698,160619,166460,166996,165477,202084,166283,201487,165328,151394,159660,163981,165486,205436,166982,165488,161071,166…	89	0.3321	0.0464581
Functional Group 2	Median: 1.4033642527070585E-6	Geo: 1.5841999239904852E-6	http://niaid.abcc.ncifcrf.gov/geneReport.jsp?rowids=,204632,161777,201642,160867,163305,161275,201487,164492,165535,199796,205629,151108,168605,161867,200934,153403
GOTERM_CC_ALL	GO:0005764~lysosome	http://niaid.abcc.ncifcrf.gov/geneReport.jsp?rowids=,204632,161777,201642,160867,163305,161275,201487,164492,165535,199796,205629,151108,168605,161867,200934	15	0.056	5.88e-07
GOTERM_CC_ALL	GO:0000323~lytic vacuole	http://niaid.abcc.ncifcrf.gov/geneReport.jsp?rowids=,204632,161777,201642,160867,163305,161275,201487,164492,165535,199796,205629,151108,168605,161867,200934	15	0.056	6.39e-07
GOTERM_CC_ALL	GO:0005773~vacuole	http://niaid.abcc.ncifcrf.gov/geneReport.jsp?rowids=,204632,161777,201642,160867,163305,161275,201487,164492,165535,199796,205629,151108,168605,161867,200934	15	0.056	2.17e-06
SP_PIR_KEYWORDS	lysosome	http://niaid.abcc.ncifcrf.gov/geneReport.jsp?rowids=,153403,204632,161777,201642,160867,205629,163305,161275,151108,164492,201487	11	0.041	7.73e-06
Functional Group 3	Median: 5.295761753850319E-5	Geo: 2.649234852804653E-5	http://niaid.abcc.ncifcrf.gov/geneReport.jsp?rowids=,199788,166495,200322,154466,205583,163515,165843,152715,161245,151635,151119,165396,204047,161330,198150,161534,166876,166808,161574,164397,199541,202222,202084,202260,151288,165756,166982,163525,158731,203051,161777,160867,164534,161578,151108
GOTERM_BP_ALL	GO:0006082~organic acid metabolic process	http://niaid.abcc.ncifcrf.gov/geneReport.jsp?rowids=,199788,166495,200322,154466,205583,163515,165843,152715,161245,151635,151119,165396,204047,161330,198150,161534,166876,166808,161574,164397,199541,202222,202084,202260,151288,165756,166982,163525,158731,203051	30	0.1119	9.82e-08
GOTERM_BP_ALL	GO:0019752~carboxylic acid metabolic process	http://niaid.abcc.ncifcrf.gov/geneReport.jsp?rowids=,199788,166495,154466,205583,163515,165843,152715,161245,151635,151119,165396,204047,161330,198150,161534,166876,166808,161574,164397,199541,202222,202084,202260,151288,165756,166982,163525,158731,203051	29	0.1082	3.16e-07
GOTERM_BP_ALL	GO:0006807~nitrogen compound metabolic process	http://niaid.abcc.ncifcrf.gov/geneReport.jsp?rowids=,164397,199788,166495,200322,161777,199541,160867,202222,202084,202260,165843,161245,163525,151119,164534,161578,204047,203051,198150,151108,166876,161574	22	0.0821	4.54e-05
GOTERM_BP_ALL	GO:0009308~amine metabolic process	http://niaid.abcc.ncifcrf.gov/geneReport.jsp?rowids=,164397,199788,166495,161777,199541,160867,202222,202084,202260,165843,161245,163525,151119,164534,161578,204047,198150,203051,151108,166876,161574	21	0.0784	6.05e-05
GOTERM_BP_ALL	GO:0006519~amino acid and derivative metabolic process	http://niaid.abcc.ncifcrf.gov/geneReport.jsp?rowids=,199788,164397,166495,199541,202222,202084,202260,165843,161245,163525,151119,161578,204047,198150,203051,166876,161574	17	0.0634	0.00102136
GOTERM_BP_ALL	GO:0006520~amino acid metabolic process	http://niaid.abcc.ncifcrf.gov/geneReport.jsp?rowids=,199788,164397,166495,199541,202222,161245,151119,163525,204047,198150,203051,166876,161574	13	0.0485	0.0039658
Functional Group 4	Median: 0.001195471931355792	Geo: 4.453674528487468E-5	http://niaid.abcc.ncifcrf.gov/geneReport.jsp?rowids=,153591,165373,200727,167024,201642,205887,163631,151552,161168,163515,163753,205045,200256,160758,200403,167014,204530,153605,161578,166800,204775,166677,151380,167023,151033,151698,163714,166460,204632,152801,204360,160810,165477,203876,160607,166283,201487,165328,165486,166982,165488,164534,161071,201489,166977,202307,155338,151272,202583,153…
GOTERM_CC_ALL	GO:0005576~extracellular region	http://niaid.abcc.ncifcrf.gov/geneReport.jsp?rowids=,153591,165373,200727,167024,201642,205887,163631,151552,161168,163515,163753,205045,200256,160758,200403,167014,204530,153605,161578,166800,204775,166677,151380,167023,151033,151698,163714,166460,204632,152801,204360,160810,165477,203876,160607,166283,201487,165328,165486,166982,165488,164534,161071,201489,166977,202307,155338,151272,202583,153…	75	0.2799	4.77e-10
GOTERM_CC_ALL	GO:0044421~extracellular region part	http://niaid.abcc.ncifcrf.gov/geneReport.jsp?rowids=,153591,165373,200727,201642,205887,167024,163631,151552,161168,163515,163753,205045,200256,160758,200403,167014,204530,153605,161578,166800,204775,166677,151380,167023,151033,151698,163714,152801,204360,165477,203876,160607,166283,201487,165486,165488,164534,161071,201489,166977,202307,155338,151272,202583,166489,191241,161777,200322,206886,202…	68	0.2537	2.02e-09
GOTERM_CC_ALL	GO:0005615~extracellular space	http://niaid.abcc.ncifcrf.gov/geneReport.jsp?rowids=,153591,165373,200727,201642,205887,163631,161168,163515,163753,205045,200256,160758,200403,204530,153605,167014,161578,166800,204775,166677,151380,167023,151033,151698,163714,152801,204360,203876,160607,166283,201487,165486,165488,164534,161071,201489,166977,202307,155338,151272,166489,191241,161777,200322,206886,202657,163559,157036,165524,151…	62	0.2313	5.79e-08
SP_PIR_KEYWORDS	signal	http://niaid.abcc.ncifcrf.gov/geneReport.jsp?rowids=,153591,165373,201642,167024,205637,161168,203846,200256,160758,200533,200535,200403,204530,153605,167014,161578,166800,166677,169054,163633,151698,163714,204632,165477,160810,203876,160607,166283,201487,165486,166982,165488,164534,201489,155338,151272,202583,203288,191241,161777,206886,199634,163559,165535,157036,165764,165524,151318,169270,163…	62	0.2313	8.47e-05
SP_PIR_KEYWORDS	glycoprotein	http://niaid.abcc.ncifcrf.gov/geneReport.jsp?rowids=,153591,164000,201642,167024,205637,161168,160758,164492,153595,200535,200403,151119,153605,161578,166800,166677,169054,163633,151108,200986,151698,163714,151588,204632,152801,160810,165477,203876,166283,201487,165486,166982,165488,164534,161071,201489,199467,155338,161302,202583,203288,191241,161777,206886,199634,199852,166474,163559,165535,157…	67	0.25	0.00230621
UP_SEQ_FEATURE	signal peptide	http://niaid.abcc.ncifcrf.gov/geneReport.jsp?rowids=,153591,165373,201642,167024,205637,161168,203846,200256,160758,200533,200535,200403,204530,153605,167014,161578,166800,166677,169054,163633,151698,163714,204632,165477,160810,203876,160607,166283,201487,165486,166982,165488,164534,201489,155338,151272,202583,203288,191241,161777,206886,199634,163559,165535,157036,165764,165524,151318,169270,163…	60	0.2239	0.0157103
UP_SEQ_FEATURE	glycosylation site:N-linked (GlcNAc...)	http://niaid.abcc.ncifcrf.gov/geneReport.jsp?rowids=,153591,164000,201642,167024,205637,161168,160758,164492,153595,200535,151119,153605,161578,166800,166677,169054,163633,151108,200986,151698,163714,204632,152801,151588,165477,160810,203876,166283,201487,165486,166982,165488,164534,201489,199467,155338,161302,203288,191241,161777,206886,199634,199852,163559,165535,157036,200452,165764,165524,151…	60	0.2239	0.135442
UP_SEQ_FEATURE	disulfide bond	http://niaid.abcc.ncifcrf.gov/geneReport.jsp?rowids=,153591,191241,166495,201642,167024,203846,200256,200403,163559,204109,153605,167014,161578,157036,166677,163633,165764,165524,151108,161867,151698,151318,163714,204632,152801,160810,165477,169404,160867,163305,201918,203815,166982,166977,205629,155338,202583,203288	38	0.1418	0.667979
Functional Group 5	Median: 2.07862576800337E-4	Geo: 7.47281205868209E-5	http://niaid.abcc.ncifcrf.gov/geneReport.jsp?rowids=,165477,163631,169404,160607,166283,205045,200256,165486,200403,163556,161071,151380,202307,167023,155338,202583,163714,167024,151552,167014,166800,166977,169270,165328,163511,151195,153561,202391,165811,161867,151394,205436,200548,200322,206816,151128,163981,151666,161102,151272,160631,150985,163633,169279,153591
GOTERM_CC_ALL	GO:0044420~extracellular matrix part	http://niaid.abcc.ncifcrf.gov/geneReport.jsp?rowids=,165477,163631,169404,160607,166283,205045,200256,165486,200403,163556,161071,151380,202307,167023,155338,202583	16	0.0597	1.04e-10
GOTERM_CC_ALL	GO:0031012~extracellular matrix	http://niaid.abcc.ncifcrf.gov/geneReport.jsp?rowids=,163714,167024,165477,163631,169404,151552,160607,166283,205045,200256,165486,200403,163556,167014,161071,166800,166977,202307,151380,167023,155338,202583	22	0.0821	3.68e-09
GOTERM_CC_ALL	GO:0005581~collagen	http://niaid.abcc.ncifcrf.gov/geneReport.jsp?rowids=,200403,161071,163631,169404,151380,160607,205045,166283,167023,165486	10	0.0373	9.29e-09
GOTERM_CC_ALL	GO:0005578~proteinaceous extracellular matrix	http://niaid.abcc.ncifcrf.gov/geneReport.jsp?rowids=,163714,167024,165477,163631,169404,151552,160607,166283,205045,200256,165486,200403,163556,167014,161071,166800,202307,151380,167023,155338,202583	21	0.0784	1.07e-08
GOTERM_MF_ALL	GO:0005201~extracellular matrix structural constituent	http://niaid.abcc.ncifcrf.gov/geneReport.jsp?rowids=,200403,161071,169270,165477,169404,202307,151380,160607,205045,166283,167023,165486	12	0.0448	3.23e-08
GOTERM_CC_ALL	GO:0005583~fibrillar collagen	http://niaid.abcc.ncifcrf.gov/geneReport.jsp?rowids=,200403,169404,151380,160607,166283,165486	6	0.0224	4.63e-07
SP_PIR_KEYWORDS	extracellular matrix	http://niaid.abcc.ncifcrf.gov/geneReport.jsp?rowids=,163714,169270,165477,167024,169404,160607,166283,165486,200403,161071,167014,155338,202583	13	0.0485	3.54e-06
SP_PIR_KEYWORDS	collagen	http://niaid.abcc.ncifcrf.gov/geneReport.jsp?rowids=,161071,163631,169404,151380,160607,205045,166283,165328,165486	9	0.0336	1.51e-05
SP_PIR_KEYWORDS	structural protein	http://niaid.abcc.ncifcrf.gov/geneReport.jsp?rowids=,161071,163511,169404,151195,160607,166283,153561,165486	8	0.0299	6.46e-05
GOTERM_BP_ALL	GO:0006817~phosphate transport	http://niaid.abcc.ncifcrf.gov/geneReport.jsp?rowids=,202391,161071,163631,169404,151380,160607,166283,167023,165486	9	0.0336	6.47e-05
SMART	SM00038:COLFI	http://niaid.abcc.ncifcrf.gov/geneReport.jsp?rowids=,169404,151380,160607,166283,165486	5	0.0187	6.97e-05
GOTERM_CC_ALL	GO:0005604~basement membrane	http://niaid.abcc.ncifcrf.gov/geneReport.jsp?rowids=,163556,165477,163631,202307,205045,200256,155338,202583	8	0.0299	9.61e-05
INTERPRO	IPR000885:Fibrillar collagen, C-terminal	http://niaid.abcc.ncifcrf.gov/geneReport.jsp?rowids=,169404,151380,160607,166283,165486	5	0.0187	0.000176
KEGG_PATHWAY	rno04512:ECM-receptor interaction	http://niaid.abcc.ncifcrf.gov/geneReport.jsp?rowids=,163556,165477,169404,151380,160607,205045,166283,167023,165811,165486	10	0.0373	0.000208
KEGG_PATHWAY	rno01430:Cell Communication	http://niaid.abcc.ncifcrf.gov/geneReport.jsp?rowids=,165477,169404,151380,160607,161867,205045,166283,167023,151394,165486,205436,200548	12	0.0448	0.00104078
GOTERM_BP_ALL	GO:0015698~inorganic anion transport	http://niaid.abcc.ncifcrf.gov/geneReport.jsp?rowids=,202391,161071,200322,163631,169404,151380,160607,166283,167023,165486	10	0.0373	0.00107596
INTERPRO	IPR008160:Collagen triple helix repeat	http://niaid.abcc.ncifcrf.gov/geneReport.jsp?rowids=,161071,169404,151380,160607,166283,165486	6	0.0224	0.00247477
INTERPRO	IPR008161:Collagen helix repeat	http://niaid.abcc.ncifcrf.gov/geneReport.jsp?rowids=,169404,151380,160607,166283,165486	5	0.0187	0.00305978
GOTERM_MF_ALL	GO:0005198~structural molecule activity	http://niaid.abcc.ncifcrf.gov/geneReport.jsp?rowids=,206816,163511,169270,165477,163631,169404,151128,160607,151195,166283,205045,151394,153561,163981,165486,200403,151666,161071,161102,202307,151380,167023,151272,200548	24	0.0896	0.00345041
GOTERM_BP_ALL	GO:0006820~anion transport	http://niaid.abcc.ncifcrf.gov/geneReport.jsp?rowids=,202391,161071,200322,163631,169404,151380,160607,166283,167023,165486	10	0.0373	0.00516228
SP_PIR_KEYWORDS	hydroxylation	http://niaid.abcc.ncifcrf.gov/geneReport.jsp?rowids=,161071,169404,160607,166283,165486	5	0.0187	0.0084099
UP_SEQ_FEATURE	propeptide:N-terminal propeptide	http://niaid.abcc.ncifcrf.gov/geneReport.jsp?rowids=,169404,166283,165486	3	0.0112	0.00887734
UP_SEQ_FEATURE	propeptide:C-terminal propeptide	http://niaid.abcc.ncifcrf.gov/geneReport.jsp?rowids=,169404,166283,165486	3	0.0112	0.00887734
PIR_SUPERFAMILY	PIRSF002255:collagen alpha 1(I) chain	http://niaid.abcc.ncifcrf.gov/geneReport.jsp?rowids=,169404,166283,165486	3	0.0112	0.0135498
UP_SEQ_FEATURE	region of interest:Triple-helical region	http://niaid.abcc.ncifcrf.gov/geneReport.jsp?rowids=,169404,160607,166283	3	0.0112	0.0144116
KEGG_PATHWAY	rno04510:Focal adhesion	http://niaid.abcc.ncifcrf.gov/geneReport.jsp?rowids=,160631,165477,169404,150985,151380,160607,163633,205045,166283,167023,169279,165486	12	0.0448	0.0240671
UP_SEQ_FEATURE	short sequence motif:Cell attachment site	http://niaid.abcc.ncifcrf.gov/geneReport.jsp?rowids=,153591,161071,165477,166283,165486	5	0.0187	0.026045
Functional Group 6	Median: 2.563681370091375E-4	Geo: 9.58148892089993E-5	http://niaid.abcc.ncifcrf.gov/geneReport.jsp?rowids=,203634,166495,160565,154466,205583,163515,200256,160758,159554,152715,163559,151635,204530,164561,165396,204775,151324,161330,161534,166808,158754,151698,202330,151343,160867,203876,202084,201487,151288,165756,166982,165488,166977,158731,165843,202260,166876,163998
GOTERM_BP_ALL	GO:0006629~lipid metabolic process	http://niaid.abcc.ncifcrf.gov/geneReport.jsp?rowids=,203634,166495,160565,154466,205583,163515,200256,160758,159554,152715,163559,151635,204530,164561,165396,204775,151324,161330,161534,166808,158754,151698,202330,151343,160867,203876,202084,201487,151288,165756,166982,165488,166977,158731	34	0.1269	3.42e-08
GOTERM_BP_ALL	GO:0044255~cellular lipid metabolic process	http://niaid.abcc.ncifcrf.gov/geneReport.jsp?rowids=,203634,166495,160565,154466,205583,163515,200256,152715,163559,151635,204530,165396,204775,151324,161330,161534,166808,158754,202330,151343,160867,203876,202084,151288,165756,166982,165488,158731,166977	29	0.1082	2.62e-07
GOTERM_BP_ALL	GO:0032787~monocarboxylic acid metabolic process	http://niaid.abcc.ncifcrf.gov/geneReport.jsp?rowids=,154466,163515,205583,202084,165843,202260,151288,152715,165756,166982,151635,165396,158731,161330,161534,166808,166876	17	0.0634	1.03e-05
SP_PIR_KEYWORDS	lipid metabolism	http://niaid.abcc.ncifcrf.gov/geneReport.jsp?rowids=,163559,151324,154466,203876,161330,163515,205583,161534,166808,152715,165756	11	0.041	6.82e-05
GOTERM_BP_ALL	GO:0006631~fatty acid metabolic process	http://niaid.abcc.ncifcrf.gov/geneReport.jsp?rowids=,166982,151635,165396,154466,161330,205583,161534,202084,151288,166808,152715,165756	12	0.0448	0.000256
SP_PIR_KEYWORDS	Fatty acid metabolism	http://niaid.abcc.ncifcrf.gov/geneReport.jsp?rowids=,154466,161330,205583,161534,166808,152715,165756	7	0.0261	0.000926
KEGG_PATHWAY	rno00071:Fatty acid metabolism	http://niaid.abcc.ncifcrf.gov/geneReport.jsp?rowids=,154466,161330,161534,165843,163998,152715,165756	7	0.0261	0.00150168
GOTERM_BP_ALL	GO:0006635~fatty acid beta-oxidation	http://niaid.abcc.ncifcrf.gov/geneReport.jsp?rowids=,154466,205583,161534,152715	4	0.0149	0.00991719
GOTERM_BP_ALL	GO:0019395~fatty acid oxidation	http://niaid.abcc.ncifcrf.gov/geneReport.jsp?rowids=,154466,205583,161534,152715	4	0.0149	0.0306786
Functional Group 7	Median: 4.218947574157467E-4	Geo: 9.888314390701683E-5	http://niaid.abcc.ncifcrf.gov/geneReport.jsp?rowids=,153591,151695,204515,206605,205887,163631,205637,165451,200392,160758,200399,204530,204775,166053,169054,151380,151108,161867,166808,151698,164397,151166,165477,161914,202084,166283,201487,151394,165486,165756,201489,158731,164405,200322,161777,154466,200118,205583,161790,199634,152715,151320,161798,151324,161534,166876,151318,164458,169270,151…
GOTERM_CC_ALL	GO:0005737~cytoplasm	http://niaid.abcc.ncifcrf.gov/geneReport.jsp?rowids=,153591,151695,204515,206605,205887,163631,205637,165451,200392,160758,200399,204530,204775,166053,169054,151380,151108,161867,166808,151698,164397,151166,165477,161914,202084,166283,201487,151394,165486,165756,201489,158731,164405,200322,161777,154466,200118,205583,161790,199634,152715,151320,161798,151324,161534,166876,151318,164458,169270,151…	119	0.444	7.24e-11
GOTERM_CC_ALL	GO:0044444~cytoplasmic part	http://niaid.abcc.ncifcrf.gov/geneReport.jsp?rowids=,153591,199788,206605,165373,160631,163511,201642,205887,205637,203846,163515,165451,164492,165843,160758,200533,200399,170545,200535,204530,161578,204775,166053,161330,199796,166677,151108,161867,166808,204632,164397,151166,165477,150985,165063,203876,161914,202222,202084,201487,151288,163981,201360,201125,165756,164534,201489,166977,158731,151…	94	0.3507	4.09e-09
GOTERM_CC_ALL	GO:0044424~intracellular part	http://niaid.abcc.ncifcrf.gov/geneReport.jsp?rowids=,153591,151695,204515,206605,161714,205887,163631,205637,151128,165451,200392,205641,160758,164151,200399,204529,204530,204775,166053,160915,169054,151380,151108,161867,166808,151698,164397,151166,159532,165477,163855,165480,161914,205135,166283,202084,201487,153561,151394,165486,165756,201489,153539,158731,164405,164404,161509,200322,161777,154…	151	0.5634	9.09e-06
GOTERM_CC_ALL	GO:0043229~intracellular organelle	http://niaid.abcc.ncifcrf.gov/geneReport.jsp?rowids=,153591,151695,204515,206605,161714,205887,205637,151128,205641,160758,164151,200399,204529,204530,204775,166053,160915,169054,151108,161867,166808,151698,164397,151166,159532,163855,165480,161914,205135,202084,201487,153561,151394,165756,201489,153539,158731,164405,164404,161509,200322,161777,154466,205583,161790,199634,152715,151320,161798,151…	127	0.4739	0.000292
GOTERM_CC_ALL	GO:0043226~organelle	http://niaid.abcc.ncifcrf.gov/geneReport.jsp?rowids=,153591,151695,204515,206605,161714,205887,205637,151128,205641,160758,164151,200399,204529,204530,204775,166053,160915,169054,151108,161867,166808,151698,164397,151166,159532,163855,165480,161914,205135,202084,201487,153561,151394,165756,201489,153539,158731,164405,164404,161509,200322,161777,154466,205583,161790,199634,152715,151320,161798,151…	127	0.4739	0.00032
GOTERM_CC_ALL	GO:0005622~intracellular	http://niaid.abcc.ncifcrf.gov/geneReport.jsp?rowids=,153591,151695,204515,206605,161714,200727,205887,163631,205637,151128,165451,200392,205641,160758,164151,200399,204529,204530,204775,166053,160915,169054,151380,151108,161867,166808,151698,164397,151166,159532,165477,163855,165480,161914,205135,166283,202084,201487,153561,151394,165486,165756,201489,153539,158731,164405,164404,161509,200322,161…	154	0.5746	0.000524
GOTERM_CC_ALL	GO:0043231~intracellular membrane-bound organelle	http://niaid.abcc.ncifcrf.gov/geneReport.jsp?rowids=,153591,151695,206605,161714,205887,205637,205641,160758,164151,200399,204529,204530,204775,166053,169054,151108,161867,151698,164397,151166,159532,163855,165480,161914,205135,202084,201487,165756,201489,153539,158731,164405,200322,161777,154466,205583,161790,199634,152715,151320,161798,151324,161534,166876,151318,169270,151343,161275,169279,201…	109	0.4067	0.000858
GOTERM_CC_ALL	GO:0043227~membrane-bound organelle	http://niaid.abcc.ncifcrf.gov/geneReport.jsp?rowids=,153591,151695,206605,161714,205887,205637,205641,160758,164151,200399,204529,204530,204775,166053,169054,151108,161867,151698,164397,151166,159532,163855,165480,161914,205135,202084,201487,165756,201489,153539,158731,164405,200322,161777,154466,205583,161790,199634,152715,151320,161798,151324,161534,166876,151318,169270,151343,161275,169279,201…	109	0.4067	0.000896
GOTERM_CC_ALL	GO:0044464~cell part	http://niaid.abcc.ncifcrf.gov/geneReport.jsp?rowids=,153591,161713,161714,163628,205887,163631,151128,200392,160758,153595,164151,200399,151119,204775,166800,169054,163633,151108,200986,166808,158754,151165,151166,202084,166283,201487,153561,205436,165756,201489,153539,158731,204751,191241,200322,161777,154466,161790,199852,202528,198150,166876,165643,199812,161275,201064,205899,163673,190439,199…	205	0.7649	0.939555
GOTERM_CC_ALL	GO:0005623~cell	http://niaid.abcc.ncifcrf.gov/geneReport.jsp?rowids=,153591,161713,161714,163628,205887,163631,151128,200392,160758,153595,164151,200399,151119,204775,166800,169054,163633,151108,200986,166808,158754,151165,151166,202084,166283,201487,153561,205436,165756,201489,153539,158731,204751,191241,200322,161777,154466,161790,199852,202528,198150,166876,165643,199812,161275,201064,205899,163673,190439,199…	205	0.7649	0.940172
Functional Group 8	Median: 9.532650402396711E-5	Geo: 1.0598121694309691E-4	http://niaid.abcc.ncifcrf.gov/geneReport.jsp?rowids=,161713,199788,151695,204515,206605,160631,163511,200727,167024,163631,160758,164151,170545,200399,204529,167014,204530,161578,166800,204775,160608,161461,166205,169054,199796,151380,163633,161867,151108,151033,200986,158754,151698,160619,204632,166996,163855,165477,150985,166283,201487,151394,165328,159660,165486,205436,166982,165488,161071,166…
GOTERM_BP_ALL	GO:0032502~developmental process	http://niaid.abcc.ncifcrf.gov/geneReport.jsp?rowids=,161713,199788,151695,204515,206605,160631,163511,200727,167024,163631,160758,164151,170545,200399,204529,167014,204530,161578,166800,204775,160608,161461,166205,169054,199796,151380,163633,161867,151108,151033,200986,158754,151698,160619,204632,166996,163855,165477,150985,166283,201487,151394,165328,159660,165486,205436,166982,165488,161071,166…	95	0.3545	3.68e-11
GOTERM_BP_ALL	GO:0030154~cell differentiation	http://niaid.abcc.ncifcrf.gov/geneReport.jsp?rowids=,151695,199788,206605,204515,160631,200727,163511,167024,163631,200399,170545,204529,204530,167014,161578,204775,161461,199796,163633,161867,200986,151033,151698,204632,166996,165477,163855,150985,151394,166982,165488,153539,166977,202583,161302,153403,166489,202657,151625,200603,151320,164561,161102,205593,161751,166881,169270,203133,169279,201…	56	0.209	9.14e-07
GOTERM_BP_ALL	GO:0048869~cellular developmental process	http://niaid.abcc.ncifcrf.gov/geneReport.jsp?rowids=,151695,199788,206605,204515,160631,200727,163511,167024,163631,200399,170545,204529,204530,167014,161578,204775,161461,199796,163633,161867,200986,151033,151698,204632,166996,165477,163855,150985,151394,166982,165488,153539,166977,202583,161302,153403,166489,202657,151625,200603,151320,164561,161102,205593,161751,166881,169270,203133,169279,201…	56	0.209	9.14e-07
GOTERM_BP_ALL	GO:0009653~anatomical structure morphogenesis	http://niaid.abcc.ncifcrf.gov/geneReport.jsp?rowids=,199788,166489,191241,163511,167024,163631,202657,161117,153810,170545,204529,151320,163556,167014,204530,161578,157036,166800,160608,166205,161461,199796,163633,165764,161867,151033,200986,151698,160619,205593,169270,151343,165477,169404,169279,166982,165488,164053,161491,166977,161302,202583	42	0.1567	1.56e-06
GOTERM_BP_ALL	GO:0048468~cell development	http://niaid.abcc.ncifcrf.gov/geneReport.jsp?rowids=,199788,153403,151695,166489,160631,200727,167024,163631,202657,151625,200399,200603,204529,204530,164561,161578,204775,161102,199796,163633,161867,151033,200986,151698,205593,161751,204632,166881,169270,165477,150985,203133,151394,169279,201918,201064,166982,165488,166913,164053,161491,166977,153539,161302,202583	45	0.1679	2.35e-06
GOTERM_BP_ALL	GO:0016265~death	http://niaid.abcc.ncifcrf.gov/geneReport.jsp?rowids=,199788,153403,151695,166489,160631,163631,202657,151625,200399,200603,204529,204530,164561,161578,204775,199796,161867,200986,151698,161751,204632,166881,165477,150985,203133,201918,201064,166982,166977,153539,161302,202583	32	0.1194	4.71e-06
GOTERM_BP_ALL	GO:0008219~cell death	http://niaid.abcc.ncifcrf.gov/geneReport.jsp?rowids=,199788,153403,151695,166489,160631,163631,202657,151625,200399,200603,204529,204530,164561,161578,204775,199796,161867,200986,151698,161751,204632,166881,165477,150985,203133,201918,201064,166982,166977,153539,161302,202583	32	0.1194	4.71e-06
GOTERM_BP_ALL	GO:0006915~apoptosis	http://niaid.abcc.ncifcrf.gov/geneReport.jsp?rowids=,199788,153403,151695,166489,160631,163631,202657,151625,200399,200603,204529,204530,164561,161578,204775,199796,161867,151698,161751,204632,166881,165477,150985,203133,201918,201064,166982,166977,153539,202583	30	0.1119	1.42e-05
GOTERM_BP_ALL	GO:0012501~programmed cell death	http://niaid.abcc.ncifcrf.gov/geneReport.jsp?rowids=,199788,153403,151695,166489,160631,163631,202657,151625,200399,200603,204529,204530,164561,161578,204775,199796,161867,151698,161751,204632,166881,165477,150985,203133,201918,201064,166982,166977,153539,202583	30	0.1119	1.81e-05
GOTERM_BP_ALL	GO:0042981~regulation of apoptosis	http://niaid.abcc.ncifcrf.gov/geneReport.jsp?rowids=,161751,199788,204632,166489,166881,160631,165477,163631,202657,150985,151625,201918,200603,201064,204529,204530,164561,161578,204775,166977,153539,199796,151698,202583	24	0.0896	7.6e-05
GOTERM_BP_ALL	GO:0043067~regulation of programmed cell death	http://niaid.abcc.ncifcrf.gov/geneReport.jsp?rowids=,161751,199788,204632,166489,166881,160631,165477,163631,202657,150985,151625,201918,200603,201064,204529,204530,164561,161578,204775,166977,153539,199796,151698,202583	24	0.0896	9.53e-05
GOTERM_BP_ALL	GO:0048523~negative regulation of cellular process	http://niaid.abcc.ncifcrf.gov/geneReport.jsp?rowids=,153591,199788,151695,160631,191241,163631,200256,170545,200603,204529,151320,164561,161578,166800,166205,199796,161867,161095,199432,164572,205593,166996,169270,165477,150985,203133,201918,163981,165488,166977,153539,166231,200934,161302	34	0.1269	0.000165
GOTERM_BP_ALL	GO:0048519~negative regulation of biological process	http://niaid.abcc.ncifcrf.gov/geneReport.jsp?rowids=,153591,199788,151695,160631,191241,163631,200256,170545,200603,204529,151320,164561,161578,166800,166205,199796,161867,161095,199432,151698,164572,205593,166996,169270,165477,150985,203133,201918,163981,165488,166977,153539,166231,200934,161302	35	0.1306	0.000281
GOTERM_BP_ALL	GO:0065007~biological regulation	http://niaid.abcc.ncifcrf.gov/geneReport.jsp?rowids=,153591,199788,151695,204515,160631,163511,200727,163631,203846,163753,200392,205641,164492,165843,200256,160758,170545,200399,204109,204529,167014,204530,161578,166800,204775,160608,166205,161461,199796,161867,151033,200986,158754,199432,151698,204632,166996,159532,165477,163855,150985,203876,165480,202084,201487,163981,166982,165488,166977,153…	93	0.347	0.00172783
GOTERM_BP_ALL	GO:0050789~regulation of biological process	http://niaid.abcc.ncifcrf.gov/geneReport.jsp?rowids=,153591,199788,151695,204515,160631,163511,200727,163631,205641,164492,165843,200256,160758,170545,200399,204529,167014,204530,161578,166800,204775,166205,161461,199796,161867,151033,199432,151698,204632,166996,159532,165477,163855,150985,203876,165480,202084,201487,163981,166982,165488,166977,153539,162771,161302,202583,161390,153403,166489,191…	80	0.2985	0.00805691
GOTERM_BP_ALL	GO:0050794~regulation of cellular process	http://niaid.abcc.ncifcrf.gov/geneReport.jsp?rowids=,153591,199788,151695,204515,160631,200727,163631,164492,200256,160758,170545,200399,204529,167014,204530,161578,166800,204775,166205,161461,199796,161867,151033,199432,151698,204632,166996,159532,165477,163855,150985,203876,165480,201487,163981,166982,165488,166977,153539,162771,161302,202583,153403,166489,191241,166495,200118,202657,151625,200…	72	0.2687	0.00907596
GOTERM_BP_ALL	GO:0043065~positive regulation of apoptosis	http://niaid.abcc.ncifcrf.gov/geneReport.jsp?rowids=,161751,204529,204530,166881,161578,204775,202657,163631,199796,151698,202583	11	0.041	0.0177692
GOTERM_BP_ALL	GO:0043068~positive regulation of programmed cell death	http://niaid.abcc.ncifcrf.gov/geneReport.jsp?rowids=,161751,204529,204530,166881,161578,204775,202657,163631,199796,151698,202583	11	0.041	0.019079
GOTERM_BP_ALL	GO:0043066~negative regulation of apoptosis	http://niaid.abcc.ncifcrf.gov/geneReport.jsp?rowids=,199788,164561,161578,165477,166977,153539,199796,201918,200603	9	0.0336	0.0490797
GOTERM_BP_ALL	GO:0043069~negative regulation of programmed cell death	http://niaid.abcc.ncifcrf.gov/geneReport.jsp?rowids=,199788,164561,161578,165477,166977,153539,199796,201918,200603	9	0.0336	0.0512336
GOTERM_BP_ALL	GO:0006916~anti-apoptosis	http://niaid.abcc.ncifcrf.gov/geneReport.jsp?rowids=,199788,164561,165477,166977,153539,201918	6	0.0224	0.145624
Functional Group 9	Median: 8.78822723147273E-5	Geo: 1.848524089685104E-4	http://niaid.abcc.ncifcrf.gov/geneReport.jsp?rowids=,161442,199788,160631,166495,167024,200118,202657,163631,203846,200399,202426,161245,151320,204529,167014,204530,153605,161578,157036,151324,160915,165764,161867,151698,206816,204632,165477,205135,202084,166283,203133,169279,201918,166982,165488,166913,201771,166977,153539,162771,202583,203288,151108,151033,205593,165756,151695,164000,163515,204…
GOTERM_BP_ALL	GO:0006950~response to stress	http://niaid.abcc.ncifcrf.gov/geneReport.jsp?rowids=,161442,199788,160631,166495,167024,200118,202657,163631,203846,200399,202426,161245,151320,204529,167014,204530,153605,161578,157036,151324,160915,165764,161867,151698,206816,204632,165477,205135,202084,166283,203133,169279,201918,166982,165488,166913,201771,166977,153539,162771,202583,203288	42	0.1567	1.19e-06
GOTERM_BP_ALL	GO:0009605~response to external stimulus	http://niaid.abcc.ncifcrf.gov/geneReport.jsp?rowids=,161442,166495,200118,167024,203846,161245,204529,151320,153605,204530,167014,161578,157036,151324,165764,161867,151108,151033,151698,205593,204632,165477,166283,169279,165756,166982,165488,166977,202583,203288	30	0.1119	2.43e-05
GOTERM_BP_ALL	GO:0009611~response to wounding	http://niaid.abcc.ncifcrf.gov/geneReport.jsp?rowids=,204632,166495,167024,165477,200118,203846,161245,166982,151320,204529,165488,167014,204530,153605,161578,157036,166977,165764,161867,151698,202583,203288	22	0.0821	0.000151
GOTERM_BP_ALL	GO:0050896~response to stimulus	http://niaid.abcc.ncifcrf.gov/geneReport.jsp?rowids=,161442,151695,199788,164000,160631,167024,163631,163515,203846,200399,204529,204530,153605,167014,161578,204775,166053,160915,199796,151108,161867,167023,151033,151698,151165,166460,204632,165477,205135,166283,202084,165756,166982,165488,166977,153539,164405,168605,163998,162771,202583,203288,166495,200322,200118,202657,202426,161245,163559,151…	66	0.2463	0.266778
Functional Group 10	Median: 4.0440575659663765E-4	Geo: 3.900957180101397E-4	http://niaid.abcc.ncifcrf.gov/geneReport.jsp?rowids=,204515,166996,165477,169404,160867,166283,165328,165486,165488,161071,167014,161578,151380,202307,205629,155338,167024,204530,161491,165764,161867,200986,151698,202583,201487,169279
GOTERM_BP_ALL	GO:0001501~skeletal development	http://niaid.abcc.ncifcrf.gov/geneReport.jsp?rowids=,204515,166996,165477,169404,160867,166283,165328,165486,165488,161071,167014,161578,151380,202307,205629,155338	16	0.0597	3.27e-05
GOTERM_BP_ALL	GO:0009888~tissue development	http://niaid.abcc.ncifcrf.gov/geneReport.jsp?rowids=,204515,166996,167024,165477,166283,165328,165488,167014,204530,161578,161491,205629,165764,151380,161867,200986,155338,151698,202583	19	0.0709	8.05e-05
GOTERM_BP_ALL	GO:0048771~tissue remodeling	http://niaid.abcc.ncifcrf.gov/geneReport.jsp?rowids=,165488,167014,204515,166996,161578,165477,205629,151380,166283,201487,155338,169279	12	0.0448	0.000256
GOTERM_BP_ALL	GO:0046849~bone remodeling	http://niaid.abcc.ncifcrf.gov/geneReport.jsp?rowids=,165488,167014,204515,166996,165477,205629,151380,166283,201487,155338,169279	11	0.041	0.000552
GOTERM_BP_ALL	GO:0001503~ossification	http://niaid.abcc.ncifcrf.gov/geneReport.jsp?rowids=,165488,167014,204515,166996,165477,205629,151380,166283,155338	9	0.0336	0.00307295
GOTERM_BP_ALL	GO:0031214~biomineral formation	http://niaid.abcc.ncifcrf.gov/geneReport.jsp?rowids=,165488,167014,204515,166996,165477,205629,151380,166283,155338	9	0.0336	0.00307295
Functional Group 11	Median: 6.137797242834185E-4	Geo: 9.59523874367969E-4	http://niaid.abcc.ncifcrf.gov/geneReport.jsp?rowids=,167014,204530,201489,165477,161491,160607,200256,167024,152801,200727,160867,203846,163649,168605
GOTERM_MF_ALL	GO:0008201~heparin binding	http://niaid.abcc.ncifcrf.gov/geneReport.jsp?rowids=,167014,204530,201489,165477,161491,160607,200256	7	0.0261	0.000244
GOTERM_MF_ALL	GO:0005539~glycosaminoglycan binding	http://niaid.abcc.ncifcrf.gov/geneReport.jsp?rowids=,167014,204530,201489,167024,165477,161491,160607,200256	8	0.0299	0.000297
GOTERM_MF_ALL	GO:0030247~polysaccharide binding	http://niaid.abcc.ncifcrf.gov/geneReport.jsp?rowids=,167014,204530,201489,167024,165477,161491,160607,200256	8	0.0299	0.000406
GOTERM_MF_ALL	GO:0001871~pattern binding	http://niaid.abcc.ncifcrf.gov/geneReport.jsp?rowids=,167014,204530,201489,167024,165477,161491,160607,200256	8	0.0299	0.000821
GOTERM_MF_ALL	GO:0030246~carbohydrate binding	http://niaid.abcc.ncifcrf.gov/geneReport.jsp?rowids=,152801,200727,165477,167024,160867,203846,160607,200256,163649,204530,167014,201489,161491,168605	14	0.0522	0.00219119
SP_PIR_KEYWORDS	heparin-binding	http://niaid.abcc.ncifcrf.gov/geneReport.jsp?rowids=,167014,204530,201489,165477,160607	5	0.0187	0.0147208
Functional Group 12	Median: 0.004451548425427247	Geo: 0.0010062581466827398	http://niaid.abcc.ncifcrf.gov/geneReport.jsp?rowids=,199788,169270,159660,170545,165488,204530,164053,161578,165396,166800,161491,166977,199796,163633,161867,151033,151320
GOTERM_BP_ALL	GO:0035295~tube development	http://niaid.abcc.ncifcrf.gov/geneReport.jsp?rowids=,199788,169270,159660,170545,165488,204530,164053,161578,165396,166800,161491,166977,199796,163633,161867,151033	16	0.0597	8.9e-07
GOTERM_BP_ALL	GO:0030324~lung development	http://niaid.abcc.ncifcrf.gov/geneReport.jsp?rowids=,165488,165396,161578,163633,159660,170545	6	0.0224	0.00413255
GOTERM_BP_ALL	GO:0030323~respiratory tube development	http://niaid.abcc.ncifcrf.gov/geneReport.jsp?rowids=,165488,165396,161578,163633,159660,170545	6	0.0224	0.00477055
GOTERM_BP_ALL	GO:0007423~sensory organ development	http://niaid.abcc.ncifcrf.gov/geneReport.jsp?rowids=,151320,165488,161578,166977,170545	5	0.0187	0.0584192
Functional Group 13	Median: 0.0012153634692930522	Geo: 0.0013805332592245053	http://niaid.abcc.ncifcrf.gov/geneReport.jsp?rowids=,164000,206605,165373,160631,167024,163628,163631,205637,151128,203846,165451,164492,153595,200533,170545,204109,164258,151119,167014,204530,153605,161578,166053,169054,151380,151108,161867,167023,151033,158754,166808,151698,160619,202330,166996,165477,166458,150985,165063,203876,161914,160607,166283,163981,201360,205436,165486,165488,161071,151…
GOTERM_BP_ALL	GO:0051179~localization	http://niaid.abcc.ncifcrf.gov/geneReport.jsp?rowids=,164000,206605,165373,160631,167024,163628,163631,205637,151128,203846,165451,164492,153595,200533,170545,204109,164258,151119,167014,204530,153605,161578,166053,169054,151380,151108,161867,167023,151033,158754,166808,151698,160619,202330,166996,165477,166458,150985,165063,203876,161914,160607,166283,163981,201360,205436,165486,165488,161071,151…	79	0.2948	1.01e-05
GOTERM_BP_ALL	GO:0006810~transport	http://niaid.abcc.ncifcrf.gov/geneReport.jsp?rowids=,164000,206605,165373,160631,163628,167024,163631,205637,203846,165451,164492,153595,170545,200533,204109,164258,151119,204530,153605,166053,169054,151380,151108,161867,167023,158754,166808,160619,202330,166996,166458,165063,203876,161914,160607,166283,201360,205436,165486,161071,151279,161390,191241,200322,161790,159554,202528,164561,200452,166…	63	0.2351	0.000682
GOTERM_BP_ALL	GO:0051234~establishment of localization	http://niaid.abcc.ncifcrf.gov/geneReport.jsp?rowids=,164000,206605,165373,160631,163628,167024,163631,205637,203846,165451,164492,153595,170545,200533,204109,164258,151119,204530,153605,166053,169054,151380,151108,161867,167023,158754,166808,160619,202330,166996,166458,165063,203876,161914,160607,166283,201360,205436,165486,161071,151279,161390,191241,200322,161790,159554,202528,164561,200452,166…	63	0.2351	0.00174916
GOTERM_MF_ALL	GO:0005215~transporter activity	http://niaid.abcc.ncifcrf.gov/geneReport.jsp?rowids=,164000,161390,163628,161790,153595,204109,151119,153605,204530,164561,200452,161867,166808,158754,164572,165643,202391,199812,166458,161914,201360,166087,204073,201771,200622	25	0.0933	0.30209
Functional Group 14	Median: 0.003981008068467682	Geo: 0.0014409315820776815	http://niaid.abcc.ncifcrf.gov/geneReport.jsp?rowids=,199788,169270,159660,170545,165488,204530,164053,161578,165396,166800,161491,166977,199796,163633,161867,151033,161390,160631,167024,165477,163915,163631,151128,150985,169279,163981,203952,151320,167014,151698,200548,205593,163511,161117,153810,160608,166205,161461,200986,161302,160619,191241,151343,160758,163673,162771,161713,200603,204529,151…
GOTERM_BP_ALL	GO:0035295~tube development	http://niaid.abcc.ncifcrf.gov/geneReport.jsp?rowids=,199788,169270,159660,170545,165488,204530,164053,161578,165396,166800,161491,166977,199796,163633,161867,151033	16	0.0597	8.9e-07
GOTERM_BP_ALL	GO:0051674~localization of cell	http://niaid.abcc.ncifcrf.gov/geneReport.jsp?rowids=,161390,160631,167024,165477,163915,163631,151128,150985,169279,163981,203952,165488,151320,167014,164053,161578,161491,161867,151033,151698,200548,205593	22	0.0821	7.77e-06
GOTERM_BP_ALL	GO:0006928~cell motility	http://niaid.abcc.ncifcrf.gov/geneReport.jsp?rowids=,161390,160631,167024,165477,163915,163631,151128,150985,169279,163981,203952,165488,151320,167014,164053,161578,161491,161867,151033,151698,200548,205593	22	0.0821	7.77e-06
GOTERM_BP_ALL	GO:0032989~cellular structure morphogenesis	http://niaid.abcc.ncifcrf.gov/geneReport.jsp?rowids=,163511,167024,165477,163631,161117,153810,169279,165488,167014,204530,164053,161578,160608,161491,166205,161461,166977,161867,151033,200986,151698,161302,160619	23	0.0858	3.85e-05
GOTERM_BP_ALL	GO:0000902~cell morphogenesis	http://niaid.abcc.ncifcrf.gov/geneReport.jsp?rowids=,163511,167024,165477,163631,161117,153810,169279,165488,167014,204530,164053,161578,160608,161491,166205,161461,166977,161867,151033,200986,151698,161302,160619	23	0.0858	3.85e-05
GOTERM_BP_ALL	GO:0035239~tube morphogenesis	http://niaid.abcc.ncifcrf.gov/geneReport.jsp?rowids=,165488,199788,204530,164053,169270,166800,161491,166977,199796,151033	10	0.0373	0.00054
GOTERM_BP_ALL	GO:0009790~embryonic development	http://niaid.abcc.ncifcrf.gov/geneReport.jsp?rowids=,191241,169270,151343,160758,165488,164053,161578,161491,166977,163673,199796,161867,151033,162771,160619	15	0.056	0.00140558
GOTERM_BP_ALL	GO:0000904~cellular morphogenesis during differentiation	http://niaid.abcc.ncifcrf.gov/geneReport.jsp?rowids=,165488,204530,164053,161578,167024,161491,163631,161867,151033,169279,151698	11	0.041	0.00224739
GOTERM_BP_ALL	GO:0007399~nervous system development	http://niaid.abcc.ncifcrf.gov/geneReport.jsp?rowids=,161713,167024,200603,204529,151320,151635,204530,161578,204047,199796,163633,161867,151108,151033,158754,151698,160619,205593,160867,201487,151394,169279,165488,164053,161491,166977	26	0.097	0.00289969
GOTERM_BP_ALL	GO:0030182~neuron differentiation	http://niaid.abcc.ncifcrf.gov/geneReport.jsp?rowids=,167024,151394,169279,200603,204529,165488,204530,164053,161578,161491,161867,151033,151698,205593	14	0.0522	0.00339243
GOTERM_BP_ALL	GO:0022008~neurogenesis	http://niaid.abcc.ncifcrf.gov/geneReport.jsp?rowids=,167024,151394,169279,200603,204529,165488,204530,164053,161578,161491,166977,163633,161867,151033,151698,205593	16	0.0597	0.00394262
GOTERM_BP_ALL	GO:0048812~neurite morphogenesis	http://niaid.abcc.ncifcrf.gov/geneReport.jsp?rowids=,165488,204530,164053,161578,167024,161491,161867,151033,169279,151698	10	0.0373	0.00398101
GOTERM_BP_ALL	GO:0048667~neuron morphogenesis during differentiation	http://niaid.abcc.ncifcrf.gov/geneReport.jsp?rowids=,165488,204530,164053,161578,167024,161491,161867,151033,169279,151698	10	0.0373	0.00398101
GOTERM_BP_ALL	GO:0016477~cell migration	http://niaid.abcc.ncifcrf.gov/geneReport.jsp?rowids=,165477,163631,169279,203952,165488,167014,161578,164053,161491,161867,151033,151698,205593	13	0.0485	0.00585449
GOTERM_BP_ALL	GO:0048858~cell projection morphogenesis	http://niaid.abcc.ncifcrf.gov/geneReport.jsp?rowids=,165488,204530,164053,161578,167024,161491,166977,161867,151033,169279,151698,160619	12	0.0448	0.00586154
GOTERM_BP_ALL	GO:0030030~cell projection organization and biogenesis	http://niaid.abcc.ncifcrf.gov/geneReport.jsp?rowids=,165488,204530,164053,161578,167024,161491,166977,161867,151033,169279,151698,160619	12	0.0448	0.00586154
GOTERM_BP_ALL	GO:0032990~cell part morphogenesis	http://niaid.abcc.ncifcrf.gov/geneReport.jsp?rowids=,165488,204530,164053,161578,167024,161491,166977,161867,151033,169279,151698,160619	12	0.0448	0.00586154
GOTERM_BP_ALL	GO:0031175~neurite development	http://niaid.abcc.ncifcrf.gov/geneReport.jsp?rowids=,165488,204530,164053,161578,167024,161491,161867,151033,169279,151698	10	0.0373	0.00975577
GOTERM_BP_ALL	GO:0048699~generation of neurons	http://niaid.abcc.ncifcrf.gov/geneReport.jsp?rowids=,167024,151394,169279,200603,204529,165488,204530,164053,161578,161491,161867,151033,151698,205593	14	0.0522	0.0100594
GOTERM_BP_ALL	GO:0007411~axon guidance	http://niaid.abcc.ncifcrf.gov/geneReport.jsp?rowids=,165488,164053,161578,161491,151033,151698	6	0.0224	0.0107076
GOTERM_BP_ALL	GO:0048666~neuron development	http://niaid.abcc.ncifcrf.gov/geneReport.jsp?rowids=,165488,204530,164053,161578,167024,161491,161867,151033,169279,151698	10	0.0373	0.0203467
GOTERM_BP_ALL	GO:0007409~axonogenesis	http://niaid.abcc.ncifcrf.gov/geneReport.jsp?rowids=,165488,204530,164053,161578,167024,161491,151033,151698	8	0.0299	0.0215284
GOTERM_BP_ALL	GO:0051094~positive regulation of developmental process	http://niaid.abcc.ncifcrf.gov/geneReport.jsp?rowids=,165488,204515,161578,161491,169279	5	0.0187	0.0980018
Functional Group 15	Median: 0.0015016813728947838	Geo: 0.0017059282448032768	http://niaid.abcc.ncifcrf.gov/geneReport.jsp?rowids=,164397,151166,161330,202222,165843,163998,152715,165756,154466,161534
KEGG_PATHWAY	rno00280:Valine, leucine and isoleucine degradation	http://niaid.abcc.ncifcrf.gov/geneReport.jsp?rowids=,164397,151166,161330,202222,165843,163998,152715,165756	8	0.0299	9.26e-05
KEGG_PATHWAY	rno00071:Fatty acid metabolism	http://niaid.abcc.ncifcrf.gov/geneReport.jsp?rowids=,154466,161330,161534,165843,163998,152715,165756	7	0.0261	0.00150168
KEGG_PATHWAY	rno00120:Bile acid biosynthesis	http://niaid.abcc.ncifcrf.gov/geneReport.jsp?rowids=,165843,163998,152715,165756	4	0.0149	0.0357125
Functional Group 16	Median: 0.003203392109615867	Geo: 0.0018086966793034536	http://niaid.abcc.ncifcrf.gov/geneReport.jsp?rowids=,166982,165488,166489,167014,161578,157036,151343,202657,163631,161867,151033,205593,169270,169404,151320,166800,161491,166977,163633,151698,203952,165477,169279,164053
GOTERM_BP_ALL	GO:0001568~blood vessel development	http://niaid.abcc.ncifcrf.gov/geneReport.jsp?rowids=,166982,165488,166489,167014,161578,157036,151343,202657,163631,161867,151033,205593	12	0.0448	0.0004
GOTERM_BP_ALL	GO:0001944~vasculature development	http://niaid.abcc.ncifcrf.gov/geneReport.jsp?rowids=,166982,165488,166489,167014,161578,157036,151343,202657,163631,161867,151033,205593	12	0.0448	0.00048
GOTERM_BP_ALL	GO:0009887~organ morphogenesis	http://niaid.abcc.ncifcrf.gov/geneReport.jsp?rowids=,166489,169270,163631,202657,169404,166982,165488,151320,167014,161578,157036,166800,161491,166977,163633,161867,151033,151698,205593	19	0.0709	0.000497
GOTERM_BP_ALL	GO:0048514~blood vessel morphogenesis	http://niaid.abcc.ncifcrf.gov/geneReport.jsp?rowids=,166982,165488,166489,167014,161578,157036,202657,163631,161867,151033,205593	11	0.041	0.000552
GOTERM_BP_ALL	GO:0030334~regulation of cell migration	http://niaid.abcc.ncifcrf.gov/geneReport.jsp?rowids=,203952,165488,161578,163631,151033,205593	6	0.0224	0.00585434
GOTERM_BP_ALL	GO:0016477~cell migration	http://niaid.abcc.ncifcrf.gov/geneReport.jsp?rowids=,165477,163631,169279,203952,165488,167014,161578,164053,161491,161867,151033,151698,205593	13	0.0485	0.00585449
GOTERM_BP_ALL	GO:0001525~angiogenesis	http://niaid.abcc.ncifcrf.gov/geneReport.jsp?rowids=,166982,165488,166489,167014,202657,163631,151033,205593	8	0.0299	0.00778052
GOTERM_BP_ALL	GO:0048646~anatomical structure formation	http://niaid.abcc.ncifcrf.gov/geneReport.jsp?rowids=,166982,165488,166489,167014,161491,202657,163631,151033,205593	9	0.0336	0.00815599
Functional Group 17	Median: 0.0022784373836256216	Geo: 0.0034373440874334265	http://niaid.abcc.ncifcrf.gov/geneReport.jsp?rowids=,153403,204515,160631,166495,200727,200118,163631,202657,164492,200256,160758,204529,204530,161578,204775,166800,199796,161867,151033,166957,151698,205593,161751,166881,201487,166982,203952,165488,161491,162771,202583,151695,169279,153591,199788,170545,200399,167014,166205,161461,199432,204632,166996,159532,165477,163855,150985,203876,165480,163…
GOTERM_BP_ALL	GO:0048522~positive regulation of cellular process	http://niaid.abcc.ncifcrf.gov/geneReport.jsp?rowids=,153403,204515,160631,166495,200727,200118,163631,202657,164492,200256,160758,204529,204530,161578,204775,166800,199796,161867,151033,166957,151698,205593,161751,166881,201487,166982,203952,165488,161491,162771,202583	31	0.1157	0.00196399
GOTERM_BP_ALL	GO:0048518~positive regulation of biological process	http://niaid.abcc.ncifcrf.gov/geneReport.jsp?rowids=,153403,151695,204515,160631,166495,200727,200118,163631,202657,164492,200256,160758,204529,204530,161578,204775,166800,199796,161867,151033,166957,151698,205593,161751,166881,201487,169279,166982,203952,165488,161491,162771,202583	33	0.1231	0.00227844
GOTERM_BP_ALL	GO:0050794~regulation of cellular process	http://niaid.abcc.ncifcrf.gov/geneReport.jsp?rowids=,153591,199788,151695,204515,160631,200727,163631,164492,200256,160758,170545,200399,204529,167014,204530,161578,166800,204775,166205,161461,199796,161867,151033,199432,151698,204632,166996,159532,165477,163855,150985,203876,165480,201487,163981,166982,165488,166977,153539,162771,161302,202583,153403,166489,191241,166495,200118,202657,151625,200…	72	0.2687	0.00907596
Functional Group 18	Median: 0.0032674500164967778	Geo: 0.003569898232781559	http://niaid.abcc.ncifcrf.gov/geneReport.jsp?rowids=,203952,161578,160631,163631,151033,205593,165488,150985,166982,166489,167014,157036,202657,161867,165477,169279,164053,161491,151698,204529,166495,200256,160758
GOTERM_BP_ALL	GO:0040017~positive regulation of locomotion	http://niaid.abcc.ncifcrf.gov/geneReport.jsp?rowids=,203952,161578,160631,163631,151033,205593	6	0.0224	7.2e-05
GOTERM_BP_ALL	GO:0051272~positive regulation of cell motility	http://niaid.abcc.ncifcrf.gov/geneReport.jsp?rowids=,203952,161578,160631,163631,151033,205593	6	0.0224	7.2e-05
GOTERM_BP_ALL	GO:0030335~positive regulation of cell migration	http://niaid.abcc.ncifcrf.gov/geneReport.jsp?rowids=,203952,161578,163631,151033,205593	5	0.0187	0.000322
GOTERM_BP_ALL	GO:0051270~regulation of cell motility	http://niaid.abcc.ncifcrf.gov/geneReport.jsp?rowids=,203952,165488,161578,160631,163631,150985,151033,205593	8	0.0299	0.000334
GOTERM_BP_ALL	GO:0048514~blood vessel morphogenesis	http://niaid.abcc.ncifcrf.gov/geneReport.jsp?rowids=,166982,165488,166489,167014,161578,157036,202657,163631,161867,151033,205593	11	0.041	0.000552
GOTERM_BP_ALL	GO:0040012~regulation of locomotion	http://niaid.abcc.ncifcrf.gov/geneReport.jsp?rowids=,203952,165488,161578,160631,163631,150985,151033,205593	8	0.0299	0.000586
GOTERM_BP_ALL	GO:0040011~locomotion	http://niaid.abcc.ncifcrf.gov/geneReport.jsp?rowids=,203952,165488,161578,160631,163631,150985,151033,205593	8	0.0299	0.000681
GOTERM_BP_ALL	GO:0030334~regulation of cell migration	http://niaid.abcc.ncifcrf.gov/geneReport.jsp?rowids=,203952,165488,161578,163631,151033,205593	6	0.0224	0.00585434
GOTERM_BP_ALL	GO:0016477~cell migration	http://niaid.abcc.ncifcrf.gov/geneReport.jsp?rowids=,165477,163631,169279,203952,165488,167014,161578,164053,161491,161867,151033,151698,205593	13	0.0485	0.00585449
GOTERM_BP_ALL	GO:0008284~positive regulation of cell proliferation	http://niaid.abcc.ncifcrf.gov/geneReport.jsp?rowids=,203952,165488,204529,161578,166495,202657,163631,200256,160758,205593	10	0.0373	0.0321477
GOTERM_BP_ALL	GO:0051271~negative regulation of cell motility	http://niaid.abcc.ncifcrf.gov/geneReport.jsp?rowids=,165488,160631,150985	3	0.0112	0.0589857
GOTERM_BP_ALL	GO:0040013~negative regulation of locomotion	http://niaid.abcc.ncifcrf.gov/geneReport.jsp?rowids=,165488,160631,150985	3	0.0112	0.0739832
GOTERM_BP_ALL	GO:0042330~taxis	http://niaid.abcc.ncifcrf.gov/geneReport.jsp?rowids=,161578,151033,169279,205593	4	0.0149	0.303658
GOTERM_BP_ALL	GO:0006935~chemotaxis	http://niaid.abcc.ncifcrf.gov/geneReport.jsp?rowids=,161578,151033,169279,205593	4	0.0149	0.303658
Functional Group 19	Median: 0.0022938766587394023	Geo: 0.0037275525122213485	http://niaid.abcc.ncifcrf.gov/geneReport.jsp?rowids=,161442,163559,166977,201918,153605,202084,166283
GOTERM_BP_ALL	GO:0046688~response to copper ion	http://niaid.abcc.ncifcrf.gov/geneReport.jsp?rowids=,161442,163559,166977,201918	4	0.0149	0.000631
GOTERM_BP_ALL	GO:0010035~response to inorganic substance	http://niaid.abcc.ncifcrf.gov/geneReport.jsp?rowids=,161442,163559,153605,166977,202084,166283,201918	7	0.0261	0.00229388
GOTERM_BP_ALL	GO:0010038~response to metal ion	http://niaid.abcc.ncifcrf.gov/geneReport.jsp?rowids=,161442,163559,166977,202084,201918	5	0.0187	0.035761
Functional Group 20	Median: 0.009925087867309675	Geo: 0.005552764212332803	http://niaid.abcc.ncifcrf.gov/geneReport.jsp?rowids=,200322,154466,205583,161790,160758,200399,152715,161798,161330,161534,151108,161867,166876,202391,204632,164397,151166,199541,165063,202222,202084,201487,151288,201125,166913,158731,166977,151279,163998,205637,203846,164492,164151,170545,200533,165535,151324,151920,151343,161914,164835,166505,164297,165756,164405
GOTERM_CC_ALL	GO:0005739~mitochondrion	http://niaid.abcc.ncifcrf.gov/geneReport.jsp?rowids=,200322,154466,205583,161790,160758,200399,152715,161798,161330,161534,151108,161867,166876,202391,204632,164397,151166,199541,165063,202222,202084,201487,151288,201125,166913,158731,166977,151279,163998	29	0.1082	0.000421
GOTERM_CC_ALL	GO:0031090~organelle membrane	http://niaid.abcc.ncifcrf.gov/geneReport.jsp?rowids=,200322,205637,203846,161790,164492,164151,170545,152715,200533,165535,161798,151324,161330,161534,161867,202391,151920,151343,199541,161914,201125,164835,166505,158731,151279,164297	26	0.097	0.000486
SP_PIR_KEYWORDS	transit peptide	http://niaid.abcc.ncifcrf.gov/geneReport.jsp?rowids=,164397,154466,199541,165063,205583,202222,202084,161790,200399,152715,165756,158731,161330,161534,151279,163998	16	0.0597	0.000977
UP_SEQ_FEATURE	transit peptide:Mitochondrion	http://niaid.abcc.ncifcrf.gov/geneReport.jsp?rowids=,164397,154466,199541,205583,165063,202222,202084,161790,200399,152715,158731,161330,161534,151279,163998	15	0.056	0.00237902
GOTERM_CC_ALL	GO:0031966~mitochondrial membrane	http://niaid.abcc.ncifcrf.gov/geneReport.jsp?rowids=,202391,161798,200322,199541,158731,161330,161534,161867,151279,161790,152715,201125	12	0.0448	0.00728458
GOTERM_CC_ALL	GO:0005743~mitochondrial inner membrane	http://niaid.abcc.ncifcrf.gov/geneReport.jsp?rowids=,202391,161798,200322,199541,158731,161330,161534,151279,161790,152715,201125	11	0.041	0.00808898
GOTERM_CC_ALL	GO:0019866~organelle inner membrane	http://niaid.abcc.ncifcrf.gov/geneReport.jsp?rowids=,202391,161798,200322,199541,158731,161330,161534,151279,161790,152715,201125	11	0.041	0.0117612
GOTERM_CC_ALL	GO:0044429~mitochondrial part	http://niaid.abcc.ncifcrf.gov/geneReport.jsp?rowids=,202391,151166,200322,199541,165063,161790,152715,201125,161798,158731,161330,161534,151279,161867	14	0.0522	0.0124683
GOTERM_CC_ALL	GO:0005740~mitochondrial envelope	http://niaid.abcc.ncifcrf.gov/geneReport.jsp?rowids=,202391,161798,200322,199541,158731,161330,161534,161867,151279,161790,152715,201125	12	0.0448	0.0139093
GOTERM_CC_ALL	GO:0031975~envelope	http://niaid.abcc.ncifcrf.gov/geneReport.jsp?rowids=,202391,200322,199541,161790,164151,152715,201125,161798,151324,158731,164405,161330,161534,151279,161867	15	0.056	0.0159334
GOTERM_CC_ALL	GO:0031967~organelle envelope	http://niaid.abcc.ncifcrf.gov/geneReport.jsp?rowids=,202391,200322,199541,161790,164151,152715,201125,161798,151324,158731,164405,161330,161534,151279,161867	15	0.056	0.0159334
SP_PIR_KEYWORDS	Mitochondrion	http://niaid.abcc.ncifcrf.gov/geneReport.jsp?rowids=,164397,200322,154466,199541,165063,205583,202222,202084,161790,200399,152715,161798,158731,161330,161534,151279,163998	17	0.0634	0.0592543
Functional Group 21	Median: 0.0021380644156136046	Geo: 0.005731029512068169	http://niaid.abcc.ncifcrf.gov/geneReport.jsp?rowids=,164458,167024,165477,163915,163631,202657,161117,150985,160607,199852,165328,169279,163556,167014,161071,164053,199796,165764,200934,167023,166957,205593
GOTERM_BP_ALL	GO:0007155~cell adhesion	http://niaid.abcc.ncifcrf.gov/geneReport.jsp?rowids=,164458,167024,165477,163915,163631,202657,161117,150985,160607,199852,165328,169279,163556,167014,161071,164053,199796,165764,200934,167023,166957,205593	22	0.0821	0.00213806
GOTERM_BP_ALL	GO:0022610~biological adhesion	http://niaid.abcc.ncifcrf.gov/geneReport.jsp?rowids=,164458,167024,165477,163915,163631,202657,161117,150985,160607,199852,165328,169279,163556,167014,161071,164053,199796,165764,200934,167023,166957,205593	22	0.0821	0.00213806
GOTERM_BP_ALL	GO:0016337~cell-cell adhesion	http://niaid.abcc.ncifcrf.gov/geneReport.jsp?rowids=,163556,167014,164458,164053,161117,199796,165764,200934,167023,165328	10	0.0373	0.0411772
Functional Group 22	Median: 0.04340394698655923	Geo: 0.00810381332575839	http://niaid.abcc.ncifcrf.gov/geneReport.jsp?rowids=,164397,151166,161330,202222,165843,163998,152715,165756
KEGG_PATHWAY	rno00280:Valine, leucine and isoleucine degradation	http://niaid.abcc.ncifcrf.gov/geneReport.jsp?rowids=,164397,151166,161330,202222,165843,163998,152715,165756	8	0.0299	9.26e-05
GOTERM_MF_ALL	GO:0000062~acyl-CoA binding	http://niaid.abcc.ncifcrf.gov/geneReport.jsp?rowids=,202222,152715,165756	3	0.0112	0.0434039
GOTERM_MF_ALL	GO:0005504~fatty acid binding	http://niaid.abcc.ncifcrf.gov/geneReport.jsp?rowids=,202222,152715,165756	3	0.0112	0.132451
Functional Group 23	Median: 0.03310976436406844	Geo: 0.008267240370738678	http://niaid.abcc.ncifcrf.gov/geneReport.jsp?rowids=,200322,205637,203846,161790,164492,164151,170545,152715,200533,165535,161798,151324,161330,161534,161867,202391,151920,151343,199541,161914,201125,164835,166505,158731,151279,164297,206605,204515,160631,165373,163511,151128,205641,161578,160915,160619,151166,159532,203876,165063,153561,151394,163981,164534,153539,164405,200548,161102,164878,164…
GOTERM_CC_ALL	GO:0031090~organelle membrane	http://niaid.abcc.ncifcrf.gov/geneReport.jsp?rowids=,200322,205637,203846,161790,164492,164151,170545,152715,200533,165535,161798,151324,161330,161534,161867,202391,151920,151343,199541,161914,201125,164835,166505,158731,151279,164297	26	0.097	0.000486
GOTERM_CC_ALL	GO:0044446~intracellular organelle part	http://niaid.abcc.ncifcrf.gov/geneReport.jsp?rowids=,206605,204515,160631,165373,163511,205637,151128,203846,205641,164492,164151,170545,200533,161578,160915,161330,161867,160619,151166,159532,161914,203876,165063,153561,151394,201125,163981,164534,153539,158731,164405,151279,200548,200322,161790,152715,165535,161798,161102,151324,161534,202391,151920,151343,199541,164878,164835,166505,164053,201…	52	0.194	0.0331098
GOTERM_CC_ALL	GO:0044422~organelle part	http://niaid.abcc.ncifcrf.gov/geneReport.jsp?rowids=,206605,204515,160631,165373,163511,205637,151128,203846,205641,164492,164151,170545,200533,161578,160915,161330,161867,160619,151166,159532,161914,203876,165063,153561,151394,201125,163981,164534,153539,158731,164405,151279,200548,200322,161790,152715,165535,161798,161102,151324,161534,202391,151920,151343,199541,164878,164835,166505,164053,201…	52	0.194	0.0351319
Functional Group 24	Median: 0.0036354192001496716	Geo: 0.008545251486318718	http://niaid.abcc.ncifcrf.gov/geneReport.jsp?rowids=,161129,204515,164053,160631,163511,161117,153810,169279,164572,163981,205593,151195,153561,200533,204530,166977,160619,200548,202391,160867,203133,201487
GOTERM_BP_ALL	GO:0030036~actin cytoskeleton organization and biogenesis	http://niaid.abcc.ncifcrf.gov/geneReport.jsp?rowids=,161129,204515,164053,160631,163511,161117,153810,169279,164572,163981,205593	11	0.041	0.00170903
GOTERM_BP_ALL	GO:0030029~actin filament-based process	http://niaid.abcc.ncifcrf.gov/geneReport.jsp?rowids=,161129,204515,164053,160631,163511,161117,153810,169279,164572,163981,205593	11	0.041	0.00253146
GOTERM_BP_ALL	GO:0007010~cytoskeleton organization and biogenesis	http://niaid.abcc.ncifcrf.gov/geneReport.jsp?rowids=,204515,160631,163511,161117,153810,151195,153561,169279,200533,163981,161129,204530,164053,166977,164572,160619,200548,205593	18	0.0672	0.00363542
GOTERM_BP_ALL	GO:0007015~actin filament organization	http://niaid.abcc.ncifcrf.gov/geneReport.jsp?rowids=,161129,160631,163511,161117,205593	5	0.0187	0.0171107
GOTERM_BP_ALL	GO:0006996~organelle organization and biogenesis	http://niaid.abcc.ncifcrf.gov/geneReport.jsp?rowids=,202391,204515,160631,163511,161117,160867,153810,151195,203133,201487,153561,200533,169279,163981,161129,204530,164053,166977,164572,160619,200548,205593	22	0.0821	0.169309
Functional Group 25	Median: 0.013729055051825475	Geo: 0.009975254958374575	http://niaid.abcc.ncifcrf.gov/geneReport.jsp?rowids=,161442,161714,205887,200392,205641,160758,200399,204775,160915,163633,151108,166808,151698,164397,152801,151166,165477,204491,205135,202084,201487,165756,165488,153539,158731,161509,200322,161777,154466,200118,201747,205583,161790,199634,152715,161245,165396,161798,198150,161534,166876,166881,151343,161275,202260,164878,169279,166087,205899,200…
GOTERM_MF_ALL	GO:0003824~catalytic activity	http://niaid.abcc.ncifcrf.gov/geneReport.jsp?rowids=,161442,161714,205887,200392,205641,160758,200399,204775,160915,163633,151108,166808,151698,164397,152801,151166,165477,204491,205135,202084,201487,165756,165488,153539,158731,161509,200322,161777,154466,200118,201747,205583,161790,199634,152715,161245,165396,161798,198150,161534,166876,166881,151343,161275,202260,164878,169279,166087,205899,200…	112	0.4179	5.72e-05
GOTERM_BP_ALL	GO:0008152~metabolic process	http://niaid.abcc.ncifcrf.gov/geneReport.jsp?rowids=,153591,161442,151695,161714,205887,200392,205641,160758,200399,151119,204529,204530,153605,204775,160915,163633,151108,161867,166808,158754,151698,164397,152801,202330,151166,159532,165477,163855,165480,204491,205135,202084,201487,165756,165488,153539,158731,161509,200322,161777,154466,200118,205583,161790,199634,159554,152715,161245,200603,151…	146	0.5448	0.00949355
GOTERM_BP_ALL	GO:0044237~cellular metabolic process	http://niaid.abcc.ncifcrf.gov/geneReport.jsp?rowids=,153591,161442,151695,161714,200392,205641,151119,204529,204530,204775,160915,163633,151108,166808,158754,164397,152801,202330,159532,163855,165480,204491,205135,202084,201487,165756,165488,153539,158731,161509,200322,161777,154466,200118,205583,161790,199634,152715,161245,200603,151320,165396,161798,151324,198150,161534,166876,205593,166881,169…	131	0.4888	0.0137291
GOTERM_BP_ALL	GO:0044238~primary metabolic process	http://niaid.abcc.ncifcrf.gov/geneReport.jsp?rowids=,153591,161442,151695,200392,205641,160758,200399,151119,204529,204530,153605,204775,160915,163633,151108,161867,166808,158754,151698,164397,152801,202330,159532,163855,165480,204491,205135,202084,201487,165756,165488,153539,158731,161509,161777,154466,200118,205583,161790,199634,159554,152715,161245,200603,151320,165396,151324,198150,161534,166…	131	0.4888	0.017786
GOTERM_BP_ALL	GO:0043170~macromolecule metabolic process	http://niaid.abcc.ncifcrf.gov/geneReport.jsp?rowids=,153591,161442,151695,165373,201642,151552,203846,200392,205641,200256,170545,200399,200535,204109,204529,167014,204530,153605,166205,160915,166677,199796,163633,151108,161867,199432,160619,204632,164397,152801,159532,163855,203876,205135,204491,165480,201487,165328,163981,166982,165488,164534,166977,153539,158731,203051,168605,163998,162771,153…	94	0.3507	0.74513
Functional Group 26	Median: 0.008682542452479625	Geo: 0.01113351024325975	http://niaid.abcc.ncifcrf.gov/geneReport.jsp?rowids=,160631,191241,167024,161117,161168,203846,160758,199634,151320,163556,164561,161461,151108,163714,152801,164458,203876,150985,165328,161129,164534,164405,200812,202307,155338,151272,161442,199788,204515,205887,151552,163515,200392,200256,200399,161041,204109,166677,163497,165477,165480,204491,201360,204503,166977,158731,151279,204751,161390,161…
GOTERM_MF_ALL	GO:0005509~calcium ion binding	http://niaid.abcc.ncifcrf.gov/geneReport.jsp?rowids=,160631,191241,167024,161117,161168,203846,160758,199634,151320,163556,164561,161461,151108,163714,152801,164458,203876,150985,165328,161129,164534,164405,200812,202307,155338,151272	26	0.097	0.000625
GOTERM_MF_ALL	GO:0043167~ion binding	http://niaid.abcc.ncifcrf.gov/geneReport.jsp?rowids=,161442,199788,204515,160631,205887,167024,161168,151552,163515,203846,200392,200256,160758,200399,161041,204109,161461,166677,151108,163497,163714,152801,165477,150985,203876,165480,204491,165328,201360,164534,204503,166977,158731,164405,202307,151279,155338,151272,204751,161390,191241,161777,206886,160565,161117,205583,199634,163819,151635,151…	63	0.2351	0.00780762
GOTERM_MF_ALL	GO:0043169~cation binding	http://niaid.abcc.ncifcrf.gov/geneReport.jsp?rowids=,161442,204515,160631,205887,167024,161168,151552,163515,203846,200392,160758,200256,200399,161041,204109,161461,166677,151108,163714,152801,165477,165480,204491,203876,150985,165328,201360,164534,204503,166977,158731,164405,202307,151279,155338,151272,204751,161390,191241,161777,206886,160565,161117,205583,199634,163819,151635,151320,163556,164…	59	0.2201	0.00868254
GOTERM_MF_ALL	GO:0046872~metal ion binding	http://niaid.abcc.ncifcrf.gov/geneReport.jsp?rowids=,161442,199788,204515,160631,205887,167024,161168,151552,163515,203846,200392,160758,200256,200399,161041,204109,161461,166677,151108,163497,163714,152801,165477,150985,165480,204491,203876,165328,201360,164534,204503,166977,158731,164405,202307,151279,155338,151272,204751,161390,191241,206886,160565,161117,205583,199634,163819,151635,151320,163…	61	0.2276	0.010789
GOTERM_MF_ALL	GO:0046914~transition metal ion binding	http://niaid.abcc.ncifcrf.gov/geneReport.jsp?rowids=,161442,204515,206886,160565,205887,151552,163515,205583,200392,200256,200399,163819,161041,151635,204109,166677,165764,152801,165477,165480,204491,202260,201918,201360,161375,204073,204503,166977,158731,151279,155338,204751	32	0.1194	0.374443
Functional Group 27	Median: 0.005502145653818222	Geo: 0.013801163973501153	http://niaid.abcc.ncifcrf.gov/geneReport.jsp?rowids=,204515,164053,160631,169389,161129,163511,151128,163981
GOTERM_CC_ALL	GO:0001725~stress fiber	http://niaid.abcc.ncifcrf.gov/geneReport.jsp?rowids=,204515,164053,160631,169389	4	0.0149	0.00474024
GOTERM_CC_ALL	GO:0032432~actin filament bundle	http://niaid.abcc.ncifcrf.gov/geneReport.jsp?rowids=,204515,164053,160631,169389	4	0.0149	0.00550215
GOTERM_CC_ALL	GO:0015629~actin cytoskeleton	http://niaid.abcc.ncifcrf.gov/geneReport.jsp?rowids=,161129,204515,164053,160631,163511,169389,151128,163981	8	0.0299	0.100789
Functional Group 28	Median: 0.05566958467431786	Geo: 0.015394942104703366	http://niaid.abcc.ncifcrf.gov/geneReport.jsp?rowids=,166495,167024,165488,151320,167014,204530,161578,166800,160608,166205,161461,161491,166977,165764,161867,200986,161302,202583
GOTERM_BP_ALL	GO:0040007~growth	http://niaid.abcc.ncifcrf.gov/geneReport.jsp?rowids=,166495,167024,165488,151320,167014,204530,161578,166800,160608,166205,161461,161491,166977,165764,161867,200986,161302,202583	18	0.0672	2.09e-05
GOTERM_BP_ALL	GO:0040008~regulation of growth	http://niaid.abcc.ncifcrf.gov/geneReport.jsp?rowids=,151320,167014,161578,166495,166800,161461,166205,166977	8	0.0299	0.0325347
GOTERM_BP_ALL	GO:0016049~cell growth	http://niaid.abcc.ncifcrf.gov/geneReport.jsp?rowids=,167014,161578,160608,161461,166205,200986,161302	7	0.0261	0.0556696
GOTERM_BP_ALL	GO:0008361~regulation of cell size	http://niaid.abcc.ncifcrf.gov/geneReport.jsp?rowids=,167014,161578,160608,161461,166205,200986,161302	7	0.0261	0.0647575
GOTERM_BP_ALL	GO:0001558~regulation of cell growth	http://niaid.abcc.ncifcrf.gov/geneReport.jsp?rowids=,167014,161578,161461,166205	4	0.0149	0.353064
Functional Group 29	Median: 0.021358812055614452	Geo: 0.015831323108817637	http://niaid.abcc.ncifcrf.gov/geneReport.jsp?rowids=,204530,161578,157036,167024,165477,203846,165764,161867,202583,203288,165488
GOTERM_BP_ALL	GO:0042060~wound healing	http://niaid.abcc.ncifcrf.gov/geneReport.jsp?rowids=,204530,161578,157036,167024,165477,203846,165764,161867,202583,203288	10	0.0373	0.00302273
GOTERM_BP_ALL	GO:0048589~developmental growth	http://niaid.abcc.ncifcrf.gov/geneReport.jsp?rowids=,165488,204530,167024,165764,161867,202583	6	0.0224	0.0186196
GOTERM_BP_ALL	GO:0042246~tissue regeneration	http://niaid.abcc.ncifcrf.gov/geneReport.jsp?rowids=,204530,167024,165764,161867,202583	5	0.0187	0.024098
GOTERM_BP_ALL	GO:0031099~regeneration	http://niaid.abcc.ncifcrf.gov/geneReport.jsp?rowids=,204530,167024,165764,161867,202583	5	0.0187	0.0463145
Functional Group 30	Median: 0.09083413903836599	Geo: 0.01786035563226344	http://niaid.abcc.ncifcrf.gov/geneReport.jsp?rowids=,161442,199788,164397,151166,154466,165063,202222,202084,152715,165756,204047,161330,161574,165843,163998
GOTERM_MF_ALL	GO:0048037~cofactor binding	http://niaid.abcc.ncifcrf.gov/geneReport.jsp?rowids=,161442,199788,164397,151166,154466,165063,202222,202084,152715,165756,204047,161330,161574	13	0.0485	0.00048
GOTERM_MF_ALL	GO:0050662~coenzyme binding	http://niaid.abcc.ncifcrf.gov/geneReport.jsp?rowids=,161442,164397,199788,151166,154466,204047,165063,161330,202222,152715,165756	11	0.041	0.000726
GOTERM_MF_ALL	GO:0016616~oxidoreductase activity, acting on the CH-OH group of donors, NAD or NADP as acceptor	http://niaid.abcc.ncifcrf.gov/geneReport.jsp?rowids=,161442,164397,204047,161330,152715	5	0.0187	0.0867015
GOTERM_MF_ALL	GO:0051287~NAD binding	http://niaid.abcc.ncifcrf.gov/geneReport.jsp?rowids=,161442,164397,204047,152715	4	0.0149	0.0949668
SP_PIR_KEYWORDS	NAD	http://niaid.abcc.ncifcrf.gov/geneReport.jsp?rowids=,161442,164397,204047,161330,202222,165843,163998	7	0.0261	0.10273
GOTERM_MF_ALL	GO:0016614~oxidoreductase activity, acting on CH-OH group of donors	http://niaid.abcc.ncifcrf.gov/geneReport.jsp?rowids=,161442,164397,204047,161330,152715	5	0.0187	0.109962
Functional Group 31	Median: 0.017911875007102868	Geo: 0.01886532408944568	http://niaid.abcc.ncifcrf.gov/geneReport.jsp?rowids=,165488,164053,161578,161491,151033,151698,163633
GOTERM_BP_ALL	GO:0007411~axon guidance	http://niaid.abcc.ncifcrf.gov/geneReport.jsp?rowids=,165488,164053,161578,161491,151033,151698	6	0.0224	0.0107076
GOTERM_BP_ALL	GO:0042475~odontogenesis of dentine-containing teeth	http://niaid.abcc.ncifcrf.gov/geneReport.jsp?rowids=,165488,161491,163633,151698	4	0.0149	0.0179119
GOTERM_BP_ALL	GO:0042476~odontogenesis	http://niaid.abcc.ncifcrf.gov/geneReport.jsp?rowids=,165488,161491,163633,151698	4	0.0149	0.0350074
Functional Group 32	Median: 0.015069631402581472	Geo: 0.0219126740349286	http://niaid.abcc.ncifcrf.gov/geneReport.jsp?rowids=,161442,163559,199788,153605,161578,166283,151108,202583,165756,205135,203133,160915,166977,153539,167023,151324
GOTERM_BP_ALL	GO:0009725~response to hormone stimulus	http://niaid.abcc.ncifcrf.gov/geneReport.jsp?rowids=,161442,163559,199788,153605,161578,166283,151108,202583,165756	9	0.0336	0.00940546
GOTERM_BP_ALL	GO:0048545~response to steroid hormone stimulus	http://niaid.abcc.ncifcrf.gov/geneReport.jsp?rowids=,163559,153605,161578,166283,151108,202583,165756	7	0.0261	0.0107642
GOTERM_BP_ALL	GO:0009719~response to endogenous stimulus	http://niaid.abcc.ncifcrf.gov/geneReport.jsp?rowids=,161442,199788,205135,166283,203133,165756,163559,153605,161578,160915,166977,153539,151108,167023,202583	15	0.056	0.0109683
GOTERM_BP_ALL	GO:0031667~response to nutrient levels	http://niaid.abcc.ncifcrf.gov/geneReport.jsp?rowids=,161442,153605,151324,166977,166283,151108,165756	7	0.0261	0.019171
GOTERM_BP_ALL	GO:0009991~response to extracellular stimulus	http://niaid.abcc.ncifcrf.gov/geneReport.jsp?rowids=,161442,153605,151324,166977,166283,151108,165756	7	0.0261	0.0230294
GOTERM_BP_ALL	GO:0007584~response to nutrient	http://niaid.abcc.ncifcrf.gov/geneReport.jsp?rowids=,153605,166283,151108,165756	4	0.0149	0.225811
Functional Group 33	Median: 0.02159158820469133	Geo: 0.022124555523947438	http://niaid.abcc.ncifcrf.gov/geneReport.jsp?rowids=,202330,206886,158731,166677,202084,200399,161574,151635,205887,163515,202260
GOTERM_MF_ALL	GO:0019842~vitamin binding	http://niaid.abcc.ncifcrf.gov/geneReport.jsp?rowids=,202330,206886,158731,166677,202084,200399,161574	7	0.0261	0.0108184
GOTERM_MF_ALL	GO:0031418~L-ascorbic acid binding	http://niaid.abcc.ncifcrf.gov/geneReport.jsp?rowids=,206886,166677,200399	3	0.0112	0.0164521
GOTERM_MF_ALL	GO:0016705~oxidoreductase activity, acting on paired donors, with incorporation or reduction of molecular oxygen	http://niaid.abcc.ncifcrf.gov/geneReport.jsp?rowids=,151635,206886,205887,163515,166677,202260,200399	7	0.0261	0.0267311
SP_PIR_KEYWORDS	Vitamin C	http://niaid.abcc.ncifcrf.gov/geneReport.jsp?rowids=,206886,166677,200399	3	0.0112	0.0503616
Functional Group 34	Median: 0.01663243496968283	Geo: 0.022448902010787475	http://niaid.abcc.ncifcrf.gov/geneReport.jsp?rowids=,163559,204530,151324,166977,203876,163515,161442,164397,161578,158731,190439,168605,163998,165488
GOTERM_BP_ALL	GO:0008203~cholesterol metabolic process	http://niaid.abcc.ncifcrf.gov/geneReport.jsp?rowids=,163559,204530,151324,166977,203876,163515	6	0.0224	0.00957192
GOTERM_BP_ALL	GO:0016125~sterol metabolic process	http://niaid.abcc.ncifcrf.gov/geneReport.jsp?rowids=,163559,204530,151324,166977,203876,163515	6	0.0224	0.0132486
GOTERM_BP_ALL	GO:0006066~alcohol metabolic process	http://niaid.abcc.ncifcrf.gov/geneReport.jsp?rowids=,161442,164397,163515,203876,163559,204530,161578,151324,158731,166977,190439,168605,163998	13	0.0485	0.0155554
SP_PIR_KEYWORDS	cholesterol metabolism	http://niaid.abcc.ncifcrf.gov/geneReport.jsp?rowids=,163559,151324,203876,163515	4	0.0149	0.0177095
SP_PIR_KEYWORDS	steroid metabolism	http://niaid.abcc.ncifcrf.gov/geneReport.jsp?rowids=,163559,151324,203876,163515	4	0.0149	0.0514033
GOTERM_BP_ALL	GO:0008202~steroid metabolic process	http://niaid.abcc.ncifcrf.gov/geneReport.jsp?rowids=,163559,165488,204530,151324,166977,203876,163515	7	0.0261	0.0712729
Functional Group 35	Median: 0.00927476505024471	Geo: 0.02247361236114969	http://niaid.abcc.ncifcrf.gov/geneReport.jsp?rowids=,151635,204109,166977
GOTERM_MF_ALL	GO:0004785~copper, zinc superoxide dismutase activity	http://niaid.abcc.ncifcrf.gov/geneReport.jsp?rowids=,151635,204109,166977	3	0.0112	0.00729367
GOTERM_MF_ALL	GO:0016721~oxidoreductase activity, acting on superoxide radicals as acceptor	http://niaid.abcc.ncifcrf.gov/geneReport.jsp?rowids=,151635,204109,166977	3	0.0112	0.00927477
GOTERM_MF_ALL	GO:0004784~superoxide dismutase activity	http://niaid.abcc.ncifcrf.gov/geneReport.jsp?rowids=,151635,204109,166977	3	0.0112	0.00927477
GOTERM_BP_ALL	GO:0006801~superoxide metabolic process	http://niaid.abcc.ncifcrf.gov/geneReport.jsp?rowids=,151635,204109,166977	3	0.0112	0.0542514
GOTERM_BP_ALL	GO:0006800~oxygen and reactive oxygen species metabolic process	http://niaid.abcc.ncifcrf.gov/geneReport.jsp?rowids=,151635,204109,166977	3	0.0112	0.168423
Functional Group 36	Median: 0.041002580771317756	Geo: 0.024362722164044656	http://niaid.abcc.ncifcrf.gov/geneReport.jsp?rowids=,165488,204529,163556,164053,163511,169270,199796,161867,200986,170545,161578,191241,166977,160619,163673,160758
GOTERM_BP_ALL	GO:0002009~morphogenesis of an epithelium	http://niaid.abcc.ncifcrf.gov/geneReport.jsp?rowids=,165488,204529,163556,164053,163511,169270,199796,161867,200986,170545	10	0.0373	7.27e-05
GOTERM_BP_ALL	GO:0048598~embryonic morphogenesis	http://niaid.abcc.ncifcrf.gov/geneReport.jsp?rowids=,165488,164053,161578,191241,169270,166977,199796,160619	8	0.0299	0.0111478
GOTERM_BP_ALL	GO:0001838~embryonic epithelial tube formation	http://niaid.abcc.ncifcrf.gov/geneReport.jsp?rowids=,165488,164053,169270,199796	4	0.0149	0.0195076
GOTERM_BP_ALL	GO:0043009~chordate embryonic development	http://niaid.abcc.ncifcrf.gov/geneReport.jsp?rowids=,165488,164053,161578,163673,199796,161867,160758	7	0.0261	0.0292611
GOTERM_BP_ALL	GO:0009792~embryonic development ending in birth or egg hatching	http://niaid.abcc.ncifcrf.gov/geneReport.jsp?rowids=,165488,164053,161578,163673,199796,161867,160758	7	0.0261	0.0322408
GOTERM_BP_ALL	GO:0016331~morphogenesis of embryonic epithelium	http://niaid.abcc.ncifcrf.gov/geneReport.jsp?rowids=,165488,164053,169270,199796	4	0.0149	0.0497643
GOTERM_BP_ALL	GO:0001841~neural tube formation	http://niaid.abcc.ncifcrf.gov/geneReport.jsp?rowids=,165488,164053,199796	3	0.0112	0.0956063
GOTERM_BP_ALL	GO:0001840~neural plate development	http://niaid.abcc.ncifcrf.gov/geneReport.jsp?rowids=,165488,164053,199796	3	0.0112	0.101264
GOTERM_BP_ALL	GO:0021915~neural tube development	http://niaid.abcc.ncifcrf.gov/geneReport.jsp?rowids=,165488,164053,199796	3	0.0112	0.101264
GOTERM_BP_ALL	GO:0001839~neural plate morphogenesis	http://niaid.abcc.ncifcrf.gov/geneReport.jsp?rowids=,165488,164053,199796	3	0.0112	0.101264
Functional Group 37	Median: 0.02034668220575938	Geo: 0.02506032662073237	http://niaid.abcc.ncifcrf.gov/geneReport.jsp?rowids=,166460,199788,161798,161714,166977,164534,166876,164397,200392,161790,161390
GOTERM_BP_ALL	GO:0006749~glutathione metabolic process	http://niaid.abcc.ncifcrf.gov/geneReport.jsp?rowids=,166460,199788,161798,161714,166977	5	0.0187	0.000483
GOTERM_BP_ALL	GO:0006790~sulfur metabolic process	http://niaid.abcc.ncifcrf.gov/geneReport.jsp?rowids=,166460,199788,164534,161798,161714,166977,166876	7	0.0261	0.00537872
GOTERM_BP_ALL	GO:0006732~coenzyme metabolic process	http://niaid.abcc.ncifcrf.gov/geneReport.jsp?rowids=,166460,164397,199788,161798,161714,166977,200392,161790,166876	9	0.0336	0.0196472
GOTERM_BP_ALL	GO:0051186~cofactor metabolic process	http://niaid.abcc.ncifcrf.gov/geneReport.jsp?rowids=,161390,166460,164397,199788,161798,161714,166977,200392,161790,166876	10	0.0373	0.0203467
GOTERM_MF_ALL	GO:0004364~glutathione transferase activity	http://niaid.abcc.ncifcrf.gov/geneReport.jsp?rowids=,166460,161798,161714	3	0.0112	0.0943683
KEGG_PATHWAY	rno00480:Glutathione metabolism	http://niaid.abcc.ncifcrf.gov/geneReport.jsp?rowids=,199788,161798,161714	3	0.0112	0.25022
GOTERM_MF_ALL	GO:0016765~transferase activity, transferring alkyl or aryl (other than methyl) groups	http://niaid.abcc.ncifcrf.gov/geneReport.jsp?rowids=,166460,161798,161714	3	0.0112	0.252979
Functional Group 38	Median: 0.021434001783105023	Geo: 0.028843565555832444	http://niaid.abcc.ncifcrf.gov/geneReport.jsp?rowids=,164561,191241,169270,151343,200118,163855,166231,166996
GOTERM_BP_ALL	GO:0016055~Wnt receptor signaling pathway	http://niaid.abcc.ncifcrf.gov/geneReport.jsp?rowids=,164561,191241,169270,151343,200118,163855,166231	7	0.0261	0.0089476
GOTERM_BP_ALL	GO:0030111~regulation of Wnt receptor signaling pathway	http://niaid.abcc.ncifcrf.gov/geneReport.jsp?rowids=,164561,191241,151343,200118,166231	5	0.0187	0.00999979
GOTERM_BP_ALL	GO:0030178~negative regulation of Wnt receptor signaling pathway	http://niaid.abcc.ncifcrf.gov/geneReport.jsp?rowids=,164561,191241,166231	3	0.0112	0.0328682
GOTERM_BP_ALL	GO:0009968~negative regulation of signal transduction	http://niaid.abcc.ncifcrf.gov/geneReport.jsp?rowids=,164561,166996,191241,166231	4	0.0149	0.235354
Functional Group 39	Median: 0.025256178071072815	Geo: 0.03612360699653016	http://niaid.abcc.ncifcrf.gov/geneReport.jsp?rowids=,161129,163714,160631,161461,161168,150985,199634,155338,151272,151320,164151,152801,191241,167024,161117,203876,164534,164405,151108,163525,163511,200256,163981,151128
SMART	SM00054:EFh	http://niaid.abcc.ncifcrf.gov/geneReport.jsp?rowids=,161129,163714,160631,161461,161168,150985,199634,155338,151272	9	0.0336	0.00660383
SP_PIR_KEYWORDS	EF hand	http://niaid.abcc.ncifcrf.gov/geneReport.jsp?rowids=,161129,163714,160631,161461,155338	5	0.0187	0.00949348
INTERPRO	IPR011992:EF-Hand type	http://niaid.abcc.ncifcrf.gov/geneReport.jsp?rowids=,161129,163714,151320,160631,161461,161168,150985,199634,155338,151272	10	0.0373	0.00981463
UP_SEQ_FEATURE	calcium-binding region:2	http://niaid.abcc.ncifcrf.gov/geneReport.jsp?rowids=,161129,160631,161168,150985,199634,151272	6	0.0224	0.017791
UP_SEQ_FEATURE	domain:CH 1	http://niaid.abcc.ncifcrf.gov/geneReport.jsp?rowids=,161129,160631,150985	3	0.0112	0.0210581
UP_SEQ_FEATURE	domain:CH 2	http://niaid.abcc.ncifcrf.gov/geneReport.jsp?rowids=,161129,160631,150985	3	0.0112	0.0210581
SMART	SM00033:CH	http://niaid.abcc.ncifcrf.gov/geneReport.jsp?rowids=,161129,160631,150985,164151	4	0.0149	0.0216354
UP_SEQ_FEATURE	calcium-binding region:1	http://niaid.abcc.ncifcrf.gov/geneReport.jsp?rowids=,161129,160631,161168,150985,199634,151272	6	0.0224	0.0217367
INTERPRO	IPR002048:Calcium-binding EF-hand	http://niaid.abcc.ncifcrf.gov/geneReport.jsp?rowids=,161129,163714,160631,161461,161168,150985,199634,155338,151272	9	0.0336	0.0252562
INTERPRO	IPR001715:Calponin-like actin-binding	http://niaid.abcc.ncifcrf.gov/geneReport.jsp?rowids=,161129,160631,150985,164151	4	0.0149	0.0325067
INTERPRO	IPR001589:Actin-binding, actinin-type	http://niaid.abcc.ncifcrf.gov/geneReport.jsp?rowids=,161129,160631,150985	3	0.0112	0.043641
UP_SEQ_FEATURE	domain:EF-hand 1	http://niaid.abcc.ncifcrf.gov/geneReport.jsp?rowids=,161129,160631,161168,150985,199634,151272	6	0.0224	0.0735866
UP_SEQ_FEATURE	domain:EF-hand 2	http://niaid.abcc.ncifcrf.gov/geneReport.jsp?rowids=,161129,160631,161168,150985,199634,151272	6	0.0224	0.097437
SP_PIR_KEYWORDS	calcium	http://niaid.abcc.ncifcrf.gov/geneReport.jsp?rowids=,163714,152801,191241,160631,167024,161168,161117,150985,203876,199634,161129,164534,164405,151108,155338,151272	16	0.0597	0.110242
GOTERM_MF_ALL	GO:0003779~actin binding	http://niaid.abcc.ncifcrf.gov/geneReport.jsp?rowids=,161129,163525,160631,163511,150985,200256,163981	7	0.0261	0.143389
SP_PIR_KEYWORDS	calcium binding	http://niaid.abcc.ncifcrf.gov/geneReport.jsp?rowids=,163714,161461,155338,151272	4	0.0149	0.146085
SP_PIR_KEYWORDS	actin-binding	http://niaid.abcc.ncifcrf.gov/geneReport.jsp?rowids=,161129,160631,151128,150985,163981	5	0.0187	0.224249
Functional Group 40	Median: 0.02292719352591468	Geo: 0.036135071159703804	http://niaid.abcc.ncifcrf.gov/geneReport.jsp?rowids=,165488,169270,163633,205436,206848,166495,166053,166977,160867,202084,160758
GOTERM_BP_ALL	GO:0046546~development of primary male sexual characteristics	http://niaid.abcc.ncifcrf.gov/geneReport.jsp?rowids=,165488,169270,163633,205436	4	0.0149	0.0122843
GOTERM_BP_ALL	GO:0030539~male genitalia development	http://niaid.abcc.ncifcrf.gov/geneReport.jsp?rowids=,165488,163633,205436	3	0.0112	0.0132297
GOTERM_BP_ALL	GO:0048806~genitalia development	http://niaid.abcc.ncifcrf.gov/geneReport.jsp?rowids=,165488,163633,205436	3	0.0112	0.0189497
GOTERM_BP_ALL	GO:0022414~reproductive process	http://niaid.abcc.ncifcrf.gov/geneReport.jsp?rowids=,165488,206848,166495,169270,166053,166977,160867,163633,202084,160758,205436	11	0.041	0.021949
GOTERM_BP_ALL	GO:0046661~male sex differentiation	http://niaid.abcc.ncifcrf.gov/geneReport.jsp?rowids=,165488,169270,163633,205436	4	0.0149	0.0229272
GOTERM_BP_ALL	GO:0045137~development of primary sexual characteristics	http://niaid.abcc.ncifcrf.gov/geneReport.jsp?rowids=,165488,169270,166977,163633,205436	5	0.0187	0.0408432
GOTERM_BP_ALL	GO:0007548~sex differentiation	http://niaid.abcc.ncifcrf.gov/geneReport.jsp?rowids=,165488,169270,166977,163633,205436	5	0.0187	0.0769213
GOTERM_BP_ALL	GO:0003006~reproductive developmental process	http://niaid.abcc.ncifcrf.gov/geneReport.jsp?rowids=,165488,169270,166977,163633,205436	5	0.0187	0.0871498
GOTERM_BP_ALL	GO:0042063~gliogenesis	http://niaid.abcc.ncifcrf.gov/geneReport.jsp?rowids=,165488,166977,163633	3	0.0112	0.247548
Functional Group 41	Median: 0.07692128582127575	Geo: 0.03840511933873718	http://niaid.abcc.ncifcrf.gov/geneReport.jsp?rowids=,204515,166996,169270,163511,153810,169279,204529,165488,204530,161578,161461,161491,162771,151698
GOTERM_BP_ALL	GO:0050793~regulation of developmental process	http://niaid.abcc.ncifcrf.gov/geneReport.jsp?rowids=,204515,166996,169270,163511,153810,169279,204529,165488,204530,161578,161461,161491,162771,151698	14	0.0522	0.00194076
GOTERM_BP_ALL	GO:0045595~regulation of cell differentiation	http://niaid.abcc.ncifcrf.gov/geneReport.jsp?rowids=,165488,204529,204515,166996,161578,169270,161491,161461	8	0.0299	0.0475536
GOTERM_BP_ALL	GO:0051093~negative regulation of developmental process	http://niaid.abcc.ncifcrf.gov/geneReport.jsp?rowids=,165488,204529,166996,169270,151698	5	0.0187	0.0769213
GOTERM_BP_ALL	GO:0051094~positive regulation of developmental process	http://niaid.abcc.ncifcrf.gov/geneReport.jsp?rowids=,165488,204515,161578,161491,169279	5	0.0187	0.0980018
GOTERM_BP_ALL	GO:0045596~negative regulation of cell differentiation	http://niaid.abcc.ncifcrf.gov/geneReport.jsp?rowids=,165488,204529,166996,169270	4	0.0149	0.120091
Functional Group 42	Median: 0.0814242263224937	Geo: 0.03859802368393302	http://niaid.abcc.ncifcrf.gov/geneReport.jsp?rowids=,164397,151166,161330,202222,165843,163998,152715,165756,206886,202260,199541,202084,161442,204047
KEGG_PATHWAY	rno00280:Valine, leucine and isoleucine degradation	http://niaid.abcc.ncifcrf.gov/geneReport.jsp?rowids=,164397,151166,161330,202222,165843,163998,152715,165756	8	0.0299	9.26e-05
KEGG_PATHWAY	rno00310:Lysine degradation	http://niaid.abcc.ncifcrf.gov/geneReport.jsp?rowids=,206886,161330,202260,165843,163998	5	0.0187	0.00555033
UP_SEQ_FEATURE	nucleotide phosphate-binding region:NAD	http://niaid.abcc.ncifcrf.gov/geneReport.jsp?rowids=,164397,199541,161330,202222,165843,163998	6	0.0224	0.0100776
KEGG_PATHWAY	rno00640:Propanoate metabolism	http://niaid.abcc.ncifcrf.gov/geneReport.jsp?rowids=,202222,202084,165843,163998	4	0.0149	0.0357125
INTERPRO	IPR015590:Aldehyde dehydrogenase	http://niaid.abcc.ncifcrf.gov/geneReport.jsp?rowids=,202222,165843,163998	3	0.0112	0.0657007
KEGG_PATHWAY	rno00650:Butanoate metabolism	http://niaid.abcc.ncifcrf.gov/geneReport.jsp?rowids=,161330,202084,165843,163998	4	0.0149	0.0814242
SP_PIR_KEYWORDS	NAD	http://niaid.abcc.ncifcrf.gov/geneReport.jsp?rowids=,161442,164397,204047,161330,202222,165843,163998	7	0.0261	0.10273
KEGG_PATHWAY	rno00410:beta-Alanine metabolism	http://niaid.abcc.ncifcrf.gov/geneReport.jsp?rowids=,202084,165843,163998	3	0.0112	0.122581
GOTERM_MF_ALL	GO:0016620~oxidoreductase activity, acting on the aldehyde or oxo group of donors, NAD or NADP as acceptor	http://niaid.abcc.ncifcrf.gov/geneReport.jsp?rowids=,202222,165843,163998	3	0.0112	0.234367
GOTERM_MF_ALL	GO:0016903~oxidoreductase activity, acting on the aldehyde or oxo group of donors	http://niaid.abcc.ncifcrf.gov/geneReport.jsp?rowids=,202222,165843,163998	3	0.0112	0.290257
KEGG_PATHWAY	rno00380:Tryptophan metabolism	http://niaid.abcc.ncifcrf.gov/geneReport.jsp?rowids=,161330,165843,163998	3	0.0112	0.334278
Functional Group 43	Median: 0.04145868737383333	Geo: 0.04166215840810782	http://niaid.abcc.ncifcrf.gov/geneReport.jsp?rowids=,203952,165488,204529,161578,166495,202657,163631,200256,160758,205593,151695,200399,166800,161867,200934,161302,169279,164561,163633,151033,200986
GOTERM_BP_ALL	GO:0008284~positive regulation of cell proliferation	http://niaid.abcc.ncifcrf.gov/geneReport.jsp?rowids=,203952,165488,204529,161578,166495,202657,163631,200256,160758,205593	10	0.0373	0.0321477
GOTERM_BP_ALL	GO:0042127~regulation of cell proliferation	http://niaid.abcc.ncifcrf.gov/geneReport.jsp?rowids=,151695,166495,163631,202657,160758,200256,200399,203952,204529,165488,161578,166800,161867,200934,161302,205593	16	0.0597	0.0402533
GOTERM_BP_ALL	GO:0008283~cell proliferation	http://niaid.abcc.ncifcrf.gov/geneReport.jsp?rowids=,151695,166495,163631,202657,160758,200256,169279,200399,203952,204529,165488,164561,161578,166800,163633,161867,200934,151033,200986,161302,205593	21	0.0784	0.0426641
GOTERM_BP_ALL	GO:0008285~negative regulation of cell proliferation	http://niaid.abcc.ncifcrf.gov/geneReport.jsp?rowids=,165488,151695,161578,166800,163631,161867,200934,200256,161302	9	0.0336	0.0545699
Functional Group 44	Median: 0.17586907662413764	Geo: 0.041756972281051005	http://niaid.abcc.ncifcrf.gov/geneReport.jsp?rowids=,152801,200727,165477,167024,160867,203846,160607,200256,163649,204530,167014,201489,161491,168605
GOTERM_MF_ALL	GO:0030246~carbohydrate binding	http://niaid.abcc.ncifcrf.gov/geneReport.jsp?rowids=,152801,200727,165477,167024,160867,203846,160607,200256,163649,204530,167014,201489,161491,168605	14	0.0522	0.00219119
GOTERM_MF_ALL	GO:0005529~sugar binding	http://niaid.abcc.ncifcrf.gov/geneReport.jsp?rowids=,152801,200727,167024,160867,203846,168605,163649	7	0.0261	0.175869
SP_PIR_KEYWORDS	lectin	http://niaid.abcc.ncifcrf.gov/geneReport.jsp?rowids=,152801,200727,167024,203846,163649	5	0.0187	0.188937
Functional Group 45	Median: 0.037674539696359435	Geo: 0.043756544886429445	http://niaid.abcc.ncifcrf.gov/geneReport.jsp?rowids=,166505,164561,161578,157036,166053,204775,166977,166677,166808,200533,169279,201360
GOTERM_CC_ALL	GO:0031410~cytoplasmic vesicle	http://niaid.abcc.ncifcrf.gov/geneReport.jsp?rowids=,166505,164561,161578,157036,166053,204775,166977,166677,166808,200533,169279,201360	12	0.0448	0.0221194
GOTERM_CC_ALL	GO:0031982~vesicle	http://niaid.abcc.ncifcrf.gov/geneReport.jsp?rowids=,166505,164561,161578,157036,166053,204775,166977,166677,166808,200533,169279,201360	12	0.0448	0.0331114
GOTERM_CC_ALL	GO:0030141~secretory granule	http://niaid.abcc.ncifcrf.gov/geneReport.jsp?rowids=,161578,157036,204775,166677,200533	5	0.0187	0.0376745
GOTERM_CC_ALL	GO:0016023~cytoplasmic membrane-bound vesicle	http://niaid.abcc.ncifcrf.gov/geneReport.jsp?rowids=,166505,164561,161578,157036,166053,204775,166677,200533,169279,201360	10	0.0373	0.0716448
GOTERM_CC_ALL	GO:0031988~membrane-bound vesicle	http://niaid.abcc.ncifcrf.gov/geneReport.jsp?rowids=,166505,164561,161578,157036,166053,204775,166677,200533,169279,201360	10	0.0373	0.0811393
Functional Group 46	Median: 0.0813054645002309	Geo: 0.04734769618539421	http://niaid.abcc.ncifcrf.gov/geneReport.jsp?rowids=,161578,204047,198150,202260,165843,166876,161574,202084
GOTERM_BP_ALL	GO:0009309~amine biosynthetic process	http://niaid.abcc.ncifcrf.gov/geneReport.jsp?rowids=,161578,204047,198150,202260,165843,166876,161574	7	0.0261	0.00298384
SP_PIR_KEYWORDS	amino-acid biosynthesis	http://niaid.abcc.ncifcrf.gov/geneReport.jsp?rowids=,204047,198150,166876,161574	4	0.0149	0.00783851
GOTERM_BP_ALL	GO:0044271~nitrogen compound biosynthetic process	http://niaid.abcc.ncifcrf.gov/geneReport.jsp?rowids=,161578,204047,198150,202260,165843,166876,161574	7	0.0261	0.0089476
GOTERM_BP_ALL	GO:0008652~amino acid biosynthetic process	http://niaid.abcc.ncifcrf.gov/geneReport.jsp?rowids=,204047,198150,166876,161574	4	0.0149	0.0497643
GOTERM_BP_ALL	GO:0042401~biogenic amine biosynthetic process	http://niaid.abcc.ncifcrf.gov/geneReport.jsp?rowids=,161578,202260,165843	3	0.0112	0.112847
GOTERM_BP_ALL	GO:0042398~amino acid derivative biosynthetic process	http://niaid.abcc.ncifcrf.gov/geneReport.jsp?rowids=,161578,202260,165843	3	0.0112	0.174862
GOTERM_BP_ALL	GO:0006575~amino acid derivative metabolic process	http://niaid.abcc.ncifcrf.gov/geneReport.jsp?rowids=,161578,202084,202260,165843	4	0.0149	0.323422
GOTERM_BP_ALL	GO:0006576~biogenic amine metabolic process	http://niaid.abcc.ncifcrf.gov/geneReport.jsp?rowids=,161578,202260,165843	3	0.0112	0.380016
Functional Group 47	Median: 0.017354157734287598	Geo: 0.04789609444638988	http://niaid.abcc.ncifcrf.gov/geneReport.jsp?rowids=,161390,164397,200322,161777,199541,160867,202222,151625,200392,202084,201487,164878,165488,204530,204775,166977,190439,166876,160758,161867
GOTERM_BP_ALL	GO:0044248~cellular catabolic process	http://niaid.abcc.ncifcrf.gov/geneReport.jsp?rowids=,161390,164397,200322,161777,199541,160867,202222,151625,200392,202084,201487,164878,165488,204530,204775,166977,190439,166876	18	0.0672	0.012627
GOTERM_BP_ALL	GO:0009056~catabolic process	http://niaid.abcc.ncifcrf.gov/geneReport.jsp?rowids=,161390,164397,200322,161777,199541,160867,202222,151625,200392,202084,160758,201487,164878,165488,204530,204775,166977,190439,161867,166876	20	0.0746	0.0173542
GOTERM_BP_ALL	GO:0009057~macromolecule catabolic process	http://niaid.abcc.ncifcrf.gov/geneReport.jsp?rowids=,165488,164397,161777,166977,151625,161867,190439,164878	8	0.0299	0.501414
Functional Group 48	Median: 0.06083602372974754	Geo: 0.05429062852329887	http://niaid.abcc.ncifcrf.gov/geneReport.jsp?rowids=,161751,204529,204530,166881,161578,204775,202657,163631,199796,151698,202583,166982,151695,153403,200399
GOTERM_BP_ALL	GO:0043065~positive regulation of apoptosis	http://niaid.abcc.ncifcrf.gov/geneReport.jsp?rowids=,161751,204529,204530,166881,161578,204775,202657,163631,199796,151698,202583	11	0.041	0.0177692
GOTERM_BP_ALL	GO:0043068~positive regulation of programmed cell death	http://niaid.abcc.ncifcrf.gov/geneReport.jsp?rowids=,161751,204529,204530,166881,161578,204775,202657,163631,199796,151698,202583	11	0.041	0.019079
SP_PIR_KEYWORDS	apoptosis	http://niaid.abcc.ncifcrf.gov/geneReport.jsp?rowids=,166982,161751,151695,153403,166881,199796,151698,200399	8	0.0299	0.060836
GOTERM_BP_ALL	GO:0006917~induction of apoptosis	http://niaid.abcc.ncifcrf.gov/geneReport.jsp?rowids=,161751,204530,166881,202657,199796,151698,202583	7	0.0261	0.14925
GOTERM_BP_ALL	GO:0012502~induction of programmed cell death	http://niaid.abcc.ncifcrf.gov/geneReport.jsp?rowids=,161751,204530,166881,202657,199796,151698,202583	7	0.0261	0.153223
Functional Group 49	Median: 0.05247556545339499	Geo: 0.05536961122418321	http://niaid.abcc.ncifcrf.gov/geneReport.jsp?rowids=,151635,166977,160867,158754
GOTERM_BP_ALL	GO:0042552~myelination	http://niaid.abcc.ncifcrf.gov/geneReport.jsp?rowids=,151635,166977,160867,158754	4	0.0149	0.0445549
GOTERM_BP_ALL	GO:0007272~ensheathment of neurons	http://niaid.abcc.ncifcrf.gov/geneReport.jsp?rowids=,151635,166977,160867,158754	4	0.0149	0.0524756
GOTERM_BP_ALL	GO:0008366~axon ensheathment	http://niaid.abcc.ncifcrf.gov/geneReport.jsp?rowids=,151635,166977,160867,158754	4	0.0149	0.0524756
GOTERM_BP_ALL	GO:0001508~regulation of action potential	http://niaid.abcc.ncifcrf.gov/geneReport.jsp?rowids=,151635,166977,160867,158754	4	0.0149	0.0766084
Functional Group 50	Median: 0.06991928294295913	Geo: 0.05605273986353851	http://niaid.abcc.ncifcrf.gov/geneReport.jsp?rowids=,203634,165396,166495,204775,151343,160565,160867,158754
GOTERM_BP_ALL	GO:0006643~membrane lipid metabolic process	http://niaid.abcc.ncifcrf.gov/geneReport.jsp?rowids=,203634,165396,166495,204775,151343,160565,160867,158754	8	0.0299	0.0208578
GOTERM_BP_ALL	GO:0006665~sphingolipid metabolic process	http://niaid.abcc.ncifcrf.gov/geneReport.jsp?rowids=,165396,204775,160867,158754	4	0.0149	0.0552567
GOTERM_BP_ALL	GO:0006672~ceramide metabolic process	http://niaid.abcc.ncifcrf.gov/geneReport.jsp?rowids=,165396,204775,160867	3	0.0112	0.0845818
GOTERM_BP_ALL	GO:0046519~sphingoid metabolic process	http://niaid.abcc.ncifcrf.gov/geneReport.jsp?rowids=,165396,204775,160867	3	0.0112	0.101264
Functional Group 51	Median: 0.05841392163268594	Geo: 0.05731301437813743	http://niaid.abcc.ncifcrf.gov/geneReport.jsp?rowids=,165488,166800,161491,151033,202307
GOTERM_BP_ALL	GO:0048754~branching morphogenesis of a tube	http://niaid.abcc.ncifcrf.gov/geneReport.jsp?rowids=,165488,166800,161491,151033	4	0.0149	0.0372838
GOTERM_BP_ALL	GO:0001763~morphogenesis of a branching structure	http://niaid.abcc.ncifcrf.gov/geneReport.jsp?rowids=,165488,166800,161491,151033	4	0.0149	0.0497643
GOTERM_BP_ALL	GO:0001822~kidney development	http://niaid.abcc.ncifcrf.gov/geneReport.jsp?rowids=,165488,166800,161491,202307	4	0.0149	0.0670635
GOTERM_BP_ALL	GO:0001655~urogenital system development	http://niaid.abcc.ncifcrf.gov/geneReport.jsp?rowids=,165488,166800,161491,202307	4	0.0149	0.0867138
Functional Group 52	Median: 0.07156026226450307	Geo: 0.0578408891011365	http://niaid.abcc.ncifcrf.gov/geneReport.jsp?rowids=,160631,163511,150985,163981,161129,163525,204530,200256,165811,201918,164572
GOTERM_MF_ALL	GO:0051015~actin filament binding	http://niaid.abcc.ncifcrf.gov/geneReport.jsp?rowids=,160631,163511,150985,163981	4	0.0149	0.0188589
GOTERM_MF_ALL	GO:0008092~cytoskeletal protein binding	http://niaid.abcc.ncifcrf.gov/geneReport.jsp?rowids=,161129,163525,204530,160631,163511,150985,200256,165811,201918,164572,163981	11	0.041	0.0715603
GOTERM_MF_ALL	GO:0003779~actin binding	http://niaid.abcc.ncifcrf.gov/geneReport.jsp?rowids=,161129,163525,160631,163511,150985,200256,163981	7	0.0261	0.143389
Functional Group 53	Median: 0.04205811733318082	Geo: 0.05844257691213116	http://niaid.abcc.ncifcrf.gov/geneReport.jsp?rowids=,166977,205629,201487,169279
GOTERM_BP_ALL	GO:0001894~tissue homeostasis	http://niaid.abcc.ncifcrf.gov/geneReport.jsp?rowids=,166977,205629,201487,169279	4	0.0149	0.0420581
GOTERM_BP_ALL	GO:0048871~multicellular organismal homeostasis	http://niaid.abcc.ncifcrf.gov/geneReport.jsp?rowids=,166977,205629,201487,169279	4	0.0149	0.0420581
GOTERM_BP_ALL	GO:0045453~bone resorption	http://niaid.abcc.ncifcrf.gov/geneReport.jsp?rowids=,205629,201487,169279	3	0.0112	0.112847
Functional Group 54	Median: 0.09800183958793396	Geo: 0.0621156692670159	http://niaid.abcc.ncifcrf.gov/geneReport.jsp?rowids=,165488,164053,161578,161491,151033,151698,204529,204515,166996,169270,161461,169279
GOTERM_BP_ALL	GO:0007411~axon guidance	http://niaid.abcc.ncifcrf.gov/geneReport.jsp?rowids=,165488,164053,161578,161491,151033,151698	6	0.0224	0.0107076
GOTERM_BP_ALL	GO:0045595~regulation of cell differentiation	http://niaid.abcc.ncifcrf.gov/geneReport.jsp?rowids=,165488,204529,204515,166996,161578,169270,161491,161461	8	0.0299	0.0475536
GOTERM_BP_ALL	GO:0051094~positive regulation of developmental process	http://niaid.abcc.ncifcrf.gov/geneReport.jsp?rowids=,165488,204515,161578,161491,169279	5	0.0187	0.0980018
GOTERM_BP_ALL	GO:0045597~positive regulation of cell differentiation	http://niaid.abcc.ncifcrf.gov/geneReport.jsp?rowids=,165488,204515,161578,161491	4	0.0149	0.124057
GOTERM_BP_ALL	GO:0048729~tissue morphogenesis	http://niaid.abcc.ncifcrf.gov/geneReport.jsp?rowids=,165488,161578,161491	3	0.0112	0.149374
Functional Group 55	Median: 0.06625745889980668	Geo: 0.06226104643456852	http://niaid.abcc.ncifcrf.gov/geneReport.jsp?rowids=,151920,206605,191241,160631,203846,165451,164492,170545,169279,200533,202528,166505,164561,166957,164572,165643,166977
GOTERM_BP_ALL	GO:0016192~vesicle-mediated transport	http://niaid.abcc.ncifcrf.gov/geneReport.jsp?rowids=,151920,206605,191241,160631,203846,165451,164492,170545,169279,200533,202528,166505,164561,166957,164572,165643	16	0.0597	0.0152427
GOTERM_BP_ALL	GO:0010324~membrane invagination	http://niaid.abcc.ncifcrf.gov/geneReport.jsp?rowids=,166505,164561,160631,191241,164492,169279,164572,165643	8	0.0299	0.0258689
GOTERM_BP_ALL	GO:0006897~endocytosis	http://niaid.abcc.ncifcrf.gov/geneReport.jsp?rowids=,166505,164561,160631,191241,164492,169279,164572,165643	8	0.0299	0.0258689
GOTERM_BP_ALL	GO:0016044~membrane organization and biogenesis	http://niaid.abcc.ncifcrf.gov/geneReport.jsp?rowids=,166505,164561,160631,191241,166977,164492,169279,164572,165643	9	0.0336	0.106646
GOTERM_BP_ALL	GO:0030100~regulation of endocytosis	http://niaid.abcc.ncifcrf.gov/geneReport.jsp?rowids=,160631,164492,164572	3	0.0112	0.143127
SP_PIR_KEYWORDS	endocytosis	http://niaid.abcc.ncifcrf.gov/geneReport.jsp?rowids=,166505,191241,164572	3	0.0112	0.374123
Functional Group 56	Median: 0.06897961357317375	Geo: 0.06372013484551609	http://niaid.abcc.ncifcrf.gov/geneReport.jsp?rowids=,164561,191241,157036,167024,161117,202307,165764,165328,165477
SMART	SM00181:EGF	http://niaid.abcc.ncifcrf.gov/geneReport.jsp?rowids=,164561,191241,157036,167024,161117,202307,165764	7	0.0261	0.0346863
SMART	SM00179:EGF_CA	http://niaid.abcc.ncifcrf.gov/geneReport.jsp?rowids=,191241,167024,161117,202307,165328	5	0.0187	0.0445615
SP_PIR_KEYWORDS	egf-like domain	http://niaid.abcc.ncifcrf.gov/geneReport.jsp?rowids=,164561,191241,157036,167024,161117,202307,165764,165328	8	0.0299	0.0471168
INTERPRO	IPR006209:EGF-like	http://niaid.abcc.ncifcrf.gov/geneReport.jsp?rowids=,164561,191241,157036,167024,161117,202307	6	0.0224	0.0579828
INTERPRO	IPR013032:EGF-like region	http://niaid.abcc.ncifcrf.gov/geneReport.jsp?rowids=,164561,191241,157036,167024,165477,161117,202307,165764,165328	9	0.0336	0.066494
INTERPRO	IPR000742:EGF-like, type 3	http://niaid.abcc.ncifcrf.gov/geneReport.jsp?rowids=,164561,157036,167024,161117,202307,165764,165328	7	0.0261	0.0714652
INTERPRO	IPR001881:EGF-like calcium-binding	http://niaid.abcc.ncifcrf.gov/geneReport.jsp?rowids=,191241,167024,161117,202307,165328	5	0.0187	0.0771151
INTERPRO	IPR000152:Aspartic acid and asparagine hydroxylation site	http://niaid.abcc.ncifcrf.gov/geneReport.jsp?rowids=,191241,167024,161117,202307,165328	5	0.0187	0.0810791
INTERPRO	IPR006210:EGF	http://niaid.abcc.ncifcrf.gov/geneReport.jsp?rowids=,164561,191241,157036,167024,161117,202307,165764	7	0.0261	0.0854012
INTERPRO	IPR013091:EGF calcium-binding	http://niaid.abcc.ncifcrf.gov/geneReport.jsp?rowids=,191241,161117,202307,165328	4	0.0149	0.102988
Functional Group 57	Median: 0.05489876043067222	Geo: 0.06499376333595376	http://niaid.abcc.ncifcrf.gov/geneReport.jsp?rowids=,202391,151119,166458,200452,158754,153595
GOTERM_MF_ALL	GO:0046943~carboxylic acid transmembrane transporter activity	http://niaid.abcc.ncifcrf.gov/geneReport.jsp?rowids=,202391,151119,166458,200452,158754,153595	6	0.0224	0.0166979
GOTERM_MF_ALL	GO:0005342~organic acid transmembrane transporter activity	http://niaid.abcc.ncifcrf.gov/geneReport.jsp?rowids=,202391,151119,166458,200452,158754,153595	6	0.0224	0.0174468
GOTERM_MF_ALL	GO:0015179~L-amino acid transmembrane transporter activity	http://niaid.abcc.ncifcrf.gov/geneReport.jsp?rowids=,151119,200452,158754,153595	4	0.0149	0.0308652
GOTERM_MF_ALL	GO:0015171~amino acid transmembrane transporter activity	http://niaid.abcc.ncifcrf.gov/geneReport.jsp?rowids=,151119,200452,158754,153595	4	0.0149	0.0789324
GOTERM_BP_ALL	GO:0046942~carboxylic acid transport	http://niaid.abcc.ncifcrf.gov/geneReport.jsp?rowids=,202391,151119,166458,158754	4	0.0149	0.323422
GOTERM_BP_ALL	GO:0015849~organic acid transport	http://niaid.abcc.ncifcrf.gov/geneReport.jsp?rowids=,202391,151119,166458,158754	4	0.0149	0.328366
Functional Group 58	Median: 0.05564506807211455	Geo: 0.07092387217079171	http://niaid.abcc.ncifcrf.gov/geneReport.jsp?rowids=,151920,206605,191241,160631,203846,165451,164492,170545,169279,200533,202528,166505,164561,166957,164572,165643,202391,166996,165373,167024,205637,203876,164258,204109,153605,204530,164053,169054,151108,160619
GOTERM_BP_ALL	GO:0016192~vesicle-mediated transport	http://niaid.abcc.ncifcrf.gov/geneReport.jsp?rowids=,151920,206605,191241,160631,203846,165451,164492,170545,169279,200533,202528,166505,164561,166957,164572,165643	16	0.0597	0.0152427
GOTERM_BP_ALL	GO:0048193~Golgi vesicle transport	http://niaid.abcc.ncifcrf.gov/geneReport.jsp?rowids=,151920,203846,166957,200533,170545,165643	6	0.0224	0.0274013
GOTERM_BP_ALL	GO:0051649~establishment of cellular localization	http://niaid.abcc.ncifcrf.gov/geneReport.jsp?rowids=,202391,151920,166996,165373,167024,205637,203876,203846,165451,200533,170545,202528,164258,204109,153605,204530,164053,169054,151108,166957,164572,160619,165643	23	0.0858	0.0501204
GOTERM_BP_ALL	GO:0051641~cellular localization	http://niaid.abcc.ncifcrf.gov/geneReport.jsp?rowids=,202391,151920,166996,165373,167024,205637,203876,203846,165451,200533,170545,202528,164258,204109,153605,204530,164053,169054,151108,166957,164572,160619,165643	23	0.0858	0.0556451
GOTERM_BP_ALL	GO:0045045~secretory pathway	http://niaid.abcc.ncifcrf.gov/geneReport.jsp?rowids=,151920,167024,203846,165451,166957,200533,170545,202528,165643	9	0.0336	0.0968531
GOTERM_BP_ALL	GO:0032940~secretion by cell	http://niaid.abcc.ncifcrf.gov/geneReport.jsp?rowids=,151920,167024,203846,165451,166957,200533,170545,202528,165643	9	0.0336	0.185966
GOTERM_BP_ALL	GO:0046903~secretion	http://niaid.abcc.ncifcrf.gov/geneReport.jsp?rowids=,151920,167024,203846,165451,166957,200533,170545,202528,165643	9	0.0336	0.430255
Functional Group 59	Median: 0.07957151865191289	Geo: 0.07554199291953911	http://niaid.abcc.ncifcrf.gov/geneReport.jsp?rowids=,202391,151920,166996,165373,167024,205637,203876,203846,200533,170545,164258,204109,204530,153605,164053,169054,151108,166957,164572,160619,165643,165451,202528,164000,166495,169279,166505,166053
GOTERM_BP_ALL	GO:0046907~intracellular transport	http://niaid.abcc.ncifcrf.gov/geneReport.jsp?rowids=,202391,151920,166996,165373,167024,205637,203876,203846,200533,170545,164258,204109,204530,153605,164053,169054,151108,166957,164572,160619,165643	21	0.0784	0.0155387
GOTERM_BP_ALL	GO:0051649~establishment of cellular localization	http://niaid.abcc.ncifcrf.gov/geneReport.jsp?rowids=,202391,151920,166996,165373,167024,205637,203876,203846,165451,200533,170545,202528,164258,204109,153605,204530,164053,169054,151108,166957,164572,160619,165643	23	0.0858	0.0501204
GOTERM_BP_ALL	GO:0051641~cellular localization	http://niaid.abcc.ncifcrf.gov/geneReport.jsp?rowids=,202391,151920,166996,165373,167024,205637,203876,203846,165451,200533,170545,202528,164258,204109,153605,204530,164053,169054,151108,166957,164572,160619,165643	23	0.0858	0.0556451
GOTERM_BP_ALL	GO:0008104~protein localization	http://niaid.abcc.ncifcrf.gov/geneReport.jsp?rowids=,164000,151920,166996,166495,167024,205637,203876,203846,169279,200533,166505,164258,153605,166053,169054,164572,160619,165643	18	0.0672	0.0774544
GOTERM_BP_ALL	GO:0015031~protein transport	http://niaid.abcc.ncifcrf.gov/geneReport.jsp?rowids=,164000,151920,166996,167024,205637,203876,203846,169279,200533,166505,164258,153605,166053,169054,164572,165643	16	0.0597	0.0816887
GOTERM_BP_ALL	GO:0033036~macromolecule localization	http://niaid.abcc.ncifcrf.gov/geneReport.jsp?rowids=,164000,151920,166996,166495,167024,205637,203876,203846,169279,200533,166505,164258,153605,166053,169054,164572,160619,165643	18	0.0672	0.104566
GOTERM_BP_ALL	GO:0045184~establishment of protein localization	http://niaid.abcc.ncifcrf.gov/geneReport.jsp?rowids=,164000,151920,166996,167024,205637,203876,203846,169279,200533,166505,164258,153605,166053,169054,164572,165643	16	0.0597	0.130292
GOTERM_BP_ALL	GO:0006886~intracellular protein transport	http://niaid.abcc.ncifcrf.gov/geneReport.jsp?rowids=,164258,153605,166996,167024,205637,203876,169054,200533,164572,165643	10	0.0373	0.283879
Functional Group 60	Median: 0.06527884539353553	Geo: 0.07565863256406526	http://niaid.abcc.ncifcrf.gov/geneReport.jsp?rowids=,206816,166913,201771,200118,162771,166982,151165,199796
GOTERM_BP_ALL	GO:0006986~response to unfolded protein	http://niaid.abcc.ncifcrf.gov/geneReport.jsp?rowids=,206816,166913,201771,200118,162771	5	0.0187	0.0542131
GOTERM_BP_ALL	GO:0051789~response to protein stimulus	http://niaid.abcc.ncifcrf.gov/geneReport.jsp?rowids=,206816,166913,201771,200118,162771	5	0.0187	0.0542131
GOTERM_BP_ALL	GO:0009607~response to biotic stimulus	http://niaid.abcc.ncifcrf.gov/geneReport.jsp?rowids=,206816,166982,151165,166913,201771,200118,199796,162771	8	0.0299	0.0763446
SP_PIR_KEYWORDS	stress response	http://niaid.abcc.ncifcrf.gov/geneReport.jsp?rowids=,206816,166913,201771	3	0.0112	0.146032
Functional Group 61	Median: 0.07917466615264446	Geo: 0.0758285561026032	http://niaid.abcc.ncifcrf.gov/geneReport.jsp?rowids=,167014,169404,166283
UP_SEQ_FEATURE	domain:VWFC	http://niaid.abcc.ncifcrf.gov/geneReport.jsp?rowids=,167014,169404,166283	3	0.0112	0.0467423
SMART	SM00214:VWC	http://niaid.abcc.ncifcrf.gov/geneReport.jsp?rowids=,167014,169404,166283	3	0.0112	0.0791747
INTERPRO	IPR001007:von Willebrand factor, type C	http://niaid.abcc.ncifcrf.gov/geneReport.jsp?rowids=,167014,169404,166283	3	0.0112	0.117815
Functional Group 62	Median: 0.06395810435182964	Geo: 0.0793119444294659	http://niaid.abcc.ncifcrf.gov/geneReport.jsp?rowids=,166982,153403,200727,199796,161867,166800,200118,191241,166996,151343,164561,166231,166957,205593,151320,166495,166977
GOTERM_BP_ALL	GO:0043123~positive regulation of I-kappaB kinase/NF-kappaB cascade	http://niaid.abcc.ncifcrf.gov/geneReport.jsp?rowids=,166982,153403,200727,199796,161867	5	0.0187	0.0408432
GOTERM_BP_ALL	GO:0043122~regulation of I-kappaB kinase/NF-kappaB cascade	http://niaid.abcc.ncifcrf.gov/geneReport.jsp?rowids=,166982,153403,200727,199796,161867	5	0.0187	0.0501779
GOTERM_BP_ALL	GO:0009967~positive regulation of signal transduction	http://niaid.abcc.ncifcrf.gov/geneReport.jsp?rowids=,166982,153403,200727,166800,200118,199796,161867	7	0.0261	0.0571272
GOTERM_BP_ALL	GO:0009966~regulation of signal transduction	http://niaid.abcc.ncifcrf.gov/geneReport.jsp?rowids=,153403,191241,166996,200727,200118,151343,166982,164561,166800,199796,166231,161867,166957,205593	14	0.0522	0.070789
GOTERM_BP_ALL	GO:0007249~I-kappaB kinase/NF-kappaB cascade	http://niaid.abcc.ncifcrf.gov/geneReport.jsp?rowids=,166982,153403,200727,200118,199796,161867	6	0.0224	0.0817333
GOTERM_BP_ALL	GO:0007243~protein kinase cascade	http://niaid.abcc.ncifcrf.gov/geneReport.jsp?rowids=,166982,151320,153403,166495,200727,200118,166977,199796,161867	9	0.0336	0.367444
Functional Group 63	Median: 0.12336216432491157	Geo: 0.08056290490617965	http://niaid.abcc.ncifcrf.gov/geneReport.jsp?rowids=,203634,166495,204775,151343,160565,160867,158754,165396
GOTERM_BP_ALL	GO:0006644~phospholipid metabolic process	http://niaid.abcc.ncifcrf.gov/geneReport.jsp?rowids=,203634,166495,204775,151343,160565,160867,158754	7	0.0261	0.0199045
GOTERM_BP_ALL	GO:0006643~membrane lipid metabolic process	http://niaid.abcc.ncifcrf.gov/geneReport.jsp?rowids=,203634,165396,166495,204775,151343,160565,160867,158754	8	0.0299	0.0208578
GOTERM_BP_ALL	GO:0006650~glycerophospholipid metabolic process	http://niaid.abcc.ncifcrf.gov/geneReport.jsp?rowids=,203634,166495,160565,158754	4	0.0149	0.0973503
GOTERM_BP_ALL	GO:0030384~phosphoinositide metabolic process	http://niaid.abcc.ncifcrf.gov/geneReport.jsp?rowids=,203634,166495,160565	3	0.0112	0.149374
GOTERM_BP_ALL	GO:0046467~membrane lipid biosynthetic process	http://niaid.abcc.ncifcrf.gov/geneReport.jsp?rowids=,203634,166495,204775,160867	4	0.0149	0.15738
GOTERM_BP_ALL	GO:0008654~phospholipid biosynthetic process	http://niaid.abcc.ncifcrf.gov/geneReport.jsp?rowids=,203634,166495,160867	3	0.0112	0.287759
Functional Group 64	Median: 0.054213096264453836	Geo: 0.09132062631952374	http://niaid.abcc.ncifcrf.gov/geneReport.jsp?rowids=,153591,165488,151695,166495,199796,161867,201487,199432,169279,163981,166982,162771,205593
GOTERM_BP_ALL	GO:0051246~regulation of protein metabolic process	http://niaid.abcc.ncifcrf.gov/geneReport.jsp?rowids=,153591,165488,151695,166495,199796,161867,201487,199432,169279,163981	10	0.0373	0.0327898
GOTERM_BP_ALL	GO:0051247~positive regulation of protein metabolic process	http://niaid.abcc.ncifcrf.gov/geneReport.jsp?rowids=,166495,199796,161867,201487,169279	5	0.0187	0.0542131
GOTERM_BP_ALL	GO:0009893~positive regulation of metabolic process	http://niaid.abcc.ncifcrf.gov/geneReport.jsp?rowids=,166982,165488,166495,199796,161867,201487,162771,169279,205593	9	0.0336	0.428414
Functional Group 65	Median: 0.16247576750061463	Geo: 0.10203605315338714	http://niaid.abcc.ncifcrf.gov/geneReport.jsp?rowids=,206848,166495,169270,160867,202084,160758,153561,205436,165488,151320,166913,166053,161102,166977,163633,151033,165555
GOTERM_BP_ALL	GO:0000003~reproduction	http://niaid.abcc.ncifcrf.gov/geneReport.jsp?rowids=,206848,166495,169270,160867,202084,160758,153561,205436,165488,151320,166913,166053,161102,166977,163633,151033,165555	17	0.0634	0.0146718
GOTERM_BP_ALL	GO:0019953~sexual reproduction	http://niaid.abcc.ncifcrf.gov/geneReport.jsp?rowids=,151320,206848,166913,169270,161102,166977,160867,151033,153561,165555	10	0.0373	0.0864426
GOTERM_BP_ALL	GO:0007276~gamete generation	http://niaid.abcc.ncifcrf.gov/geneReport.jsp?rowids=,206848,166913,169270,161102,166977,151033,153561,165555	8	0.0299	0.162476
GOTERM_BP_ALL	GO:0007283~spermatogenesis	http://niaid.abcc.ncifcrf.gov/geneReport.jsp?rowids=,206848,166913,161102,166977,153561,165555	6	0.0224	0.231678
GOTERM_BP_ALL	GO:0048232~male gamete generation	http://niaid.abcc.ncifcrf.gov/geneReport.jsp?rowids=,206848,166913,161102,166977,153561,165555	6	0.0224	0.231678
Functional Group 66	Median: 0.1306421747694651	Geo: 0.10486344680402054	http://niaid.abcc.ncifcrf.gov/geneReport.jsp?rowids=,204632,166881,157036,201642,203876,205629,165764,161275,201487,151195,164878,165328,165488,200535,165535,161390,161777,160565,200256,165396,151108,166876,151343,160810,204958,160867,163305,164534,200118,165524
SP_PIR_KEYWORDS	Zymogen	http://niaid.abcc.ncifcrf.gov/geneReport.jsp?rowids=,204632,166881,157036,201642,203876,205629,165764,161275,201487	9	0.0336	0.0190226
GOTERM_MF_ALL	GO:0004197~cysteine-type endopeptidase activity	http://niaid.abcc.ncifcrf.gov/geneReport.jsp?rowids=,204632,166881,201642,205629,151195,164878	6	0.0224	0.0348766
SP_PIR_KEYWORDS	thiol protease	http://niaid.abcc.ncifcrf.gov/geneReport.jsp?rowids=,204632,166881,201642,205629,164878	5	0.0187	0.0372603
PIR_SUPERFAMILY	PIRSF001182:papain	http://niaid.abcc.ncifcrf.gov/geneReport.jsp?rowids=,204632,201642,205629	3	0.0112	0.0374377
SMART	SM00645:Pept_C1	http://niaid.abcc.ncifcrf.gov/geneReport.jsp?rowids=,204632,201642,205629	3	0.0112	0.0602193
INTERPRO	IPR000668:Peptidase C1A, papain C-terminal	http://niaid.abcc.ncifcrf.gov/geneReport.jsp?rowids=,204632,201642,205629	3	0.0112	0.0906321
INTERPRO	IPR013128:Peptidase C1A, papain	http://niaid.abcc.ncifcrf.gov/geneReport.jsp?rowids=,204632,201642,205629	3	0.0112	0.0994711
GOTERM_MF_ALL	GO:0008234~cysteine-type peptidase activity	http://niaid.abcc.ncifcrf.gov/geneReport.jsp?rowids=,204632,166881,201642,205629,151195,164878	6	0.0224	0.130642
GOTERM_MF_ALL	GO:0004175~endopeptidase activity	http://niaid.abcc.ncifcrf.gov/geneReport.jsp?rowids=,204632,166881,157036,201642,203876,205629,165764,151195,161275,201487,164878,165328	12	0.0448	0.131808
SP_PIR_KEYWORDS	protease	http://niaid.abcc.ncifcrf.gov/geneReport.jsp?rowids=,165488,204632,166881,157036,201642,203876,205629,165764,161275,201487,164878,200535	12	0.0448	0.184255
GOTERM_MF_ALL	GO:0008233~peptidase activity	http://niaid.abcc.ncifcrf.gov/geneReport.jsp?rowids=,204632,166881,201642,203876,151195,161275,201487,165328,164878,200535,165535,165488,157036,165764,205629	15	0.056	0.190698
SP_PIR_KEYWORDS	hydrolase	http://niaid.abcc.ncifcrf.gov/geneReport.jsp?rowids=,161390,161777,160565,201642,151195,200256,200535,165396,157036,165764,151108,166876,204632,166881,151343,160810,204958,160867,203876,163305,161275,201487,164878,165488,164534,205629	26	0.097	0.211453
INTERPRO	IPR000169:Peptidase, cysteine peptidase active site	http://niaid.abcc.ncifcrf.gov/geneReport.jsp?rowids=,204632,201642,205629	3	0.0112	0.218312
GOTERM_BP_ALL	GO:0006508~proteolysis	http://niaid.abcc.ncifcrf.gov/geneReport.jsp?rowids=,204632,166881,201642,200118,203876,151195,161275,201487,165328,164878,200535,165535,165488,157036,165764,205629,165524	17	0.0634	0.235483
UP_SEQ_FEATURE	propeptide:Activation peptide	http://niaid.abcc.ncifcrf.gov/geneReport.jsp?rowids=,204632,201642,205629	3	0.0112	0.616949
Functional Group 67	Median: 0.10758269636161719	Geo: 0.10630948936535545	http://niaid.abcc.ncifcrf.gov/geneReport.jsp?rowids=,151635,206886,205887,163515,166677,202260,200399,151279,200392
GOTERM_MF_ALL	GO:0016705~oxidoreductase activity, acting on paired donors, with incorporation or reduction of molecular oxygen	http://niaid.abcc.ncifcrf.gov/geneReport.jsp?rowids=,151635,206886,205887,163515,166677,202260,200399	7	0.0261	0.0267311
GOTERM_MF_ALL	GO:0016706~oxidoreductase activity, acting on paired donors, with incorporation or reduction of molecular oxygen, 2-oxoglutarate as one donor, and incorporation of one atom each of oxygen into both donors	http://niaid.abcc.ncifcrf.gov/geneReport.jsp?rowids=,206886,202260,200399	3	0.0112	0.0559493
GOTERM_MF_ALL	GO:0016702~oxidoreductase activity, acting on single donors with incorporation of molecular oxygen, incorporation of two atoms of oxygen	http://niaid.abcc.ncifcrf.gov/geneReport.jsp?rowids=,206886,202260,200399	3	0.0112	0.104894
GOTERM_MF_ALL	GO:0051213~dioxygenase activity	http://niaid.abcc.ncifcrf.gov/geneReport.jsp?rowids=,206886,202260,200399	3	0.0112	0.104894
GOTERM_MF_ALL	GO:0016701~oxidoreductase activity, acting on single donors with incorporation of molecular oxygen	http://niaid.abcc.ncifcrf.gov/geneReport.jsp?rowids=,206886,202260,200399	3	0.0112	0.110271
SP_PIR_KEYWORDS	Dioxygenase	http://niaid.abcc.ncifcrf.gov/geneReport.jsp?rowids=,206886,202260,200399	3	0.0112	0.176071
GOTERM_MF_ALL	GO:0005506~iron ion binding	http://niaid.abcc.ncifcrf.gov/geneReport.jsp?rowids=,151635,206886,205887,163515,151279,200392,202260,200399	8	0.0299	0.176774
SP_PIR_KEYWORDS	iron	http://niaid.abcc.ncifcrf.gov/geneReport.jsp?rowids=,151635,206886,205887,163515,151279,200392,202260,200399	8	0.0299	0.288864
Functional Group 68	Median: 0.12408526940572437	Geo: 0.11494883045139453	http://niaid.abcc.ncifcrf.gov/geneReport.jsp?rowids=,206816,161390,166977,163981,199788,204530,161578,169404,161867,202084,199812,166283,201918
GOTERM_BP_ALL	GO:0006937~regulation of muscle contraction	http://niaid.abcc.ncifcrf.gov/geneReport.jsp?rowids=,206816,161390,166977,163981	4	0.0149	0.0471239
GOTERM_BP_ALL	GO:0003013~circulatory system process	http://niaid.abcc.ncifcrf.gov/geneReport.jsp?rowids=,199788,204530,161578,169404,166977,161867,202084,163981	8	0.0299	0.0475536
GOTERM_BP_ALL	GO:0008015~blood circulation	http://niaid.abcc.ncifcrf.gov/geneReport.jsp?rowids=,199788,204530,161578,169404,166977,161867,202084,163981	8	0.0299	0.0475536
GOTERM_BP_ALL	GO:0060047~heart contraction	http://niaid.abcc.ncifcrf.gov/geneReport.jsp?rowids=,161578,166977,161867,163981	4	0.0149	0.073363
GOTERM_BP_ALL	GO:0003015~heart process	http://niaid.abcc.ncifcrf.gov/geneReport.jsp?rowids=,161578,166977,161867,163981	4	0.0149	0.073363
GOTERM_BP_ALL	GO:0003012~muscle system process	http://niaid.abcc.ncifcrf.gov/geneReport.jsp?rowids=,206816,161390,199812,166977,161867,163981	6	0.0224	0.124085
GOTERM_BP_ALL	GO:0006936~muscle contraction	http://niaid.abcc.ncifcrf.gov/geneReport.jsp?rowids=,206816,161390,199812,166977,161867,163981	6	0.0224	0.124085
GOTERM_BP_ALL	GO:0006979~response to oxidative stress	http://niaid.abcc.ncifcrf.gov/geneReport.jsp?rowids=,199788,204530,166977,166283,201918	5	0.0187	0.134032
GOTERM_BP_ALL	GO:0008016~regulation of heart contraction	http://niaid.abcc.ncifcrf.gov/geneReport.jsp?rowids=,161578,161867,163981	3	0.0112	0.207574
GOTERM_BP_ALL	GO:0035150~regulation of tube size	http://niaid.abcc.ncifcrf.gov/geneReport.jsp?rowids=,199788,204530,166977	3	0.0112	0.27436
GOTERM_BP_ALL	GO:0050880~regulation of blood vessel size	http://niaid.abcc.ncifcrf.gov/geneReport.jsp?rowids=,199788,204530,166977	3	0.0112	0.27436
GOTERM_BP_ALL	GO:0003018~vascular process in circulatory system	http://niaid.abcc.ncifcrf.gov/geneReport.jsp?rowids=,199788,204530,166977	3	0.0112	0.287759
Functional Group 69	Median: 0.125829003066369	Geo: 0.12275355147597397	http://niaid.abcc.ncifcrf.gov/geneReport.jsp?rowids=,199788,161390,203846,163753,200392,151320,151635,204530,167014,161578,157036,160608,161461,166205,199796,200986,158754,205593,160867,202084,201487,169279,201918,163981,166977,205629,161302,203288,161145,165843,153595
GOTERM_BP_ALL	GO:0065008~regulation of biological quality	http://niaid.abcc.ncifcrf.gov/geneReport.jsp?rowids=,199788,161390,203846,163753,200392,151320,151635,204530,167014,161578,157036,160608,161461,166205,199796,200986,158754,205593,160867,202084,201487,169279,201918,163981,166977,205629,161302,203288	28	0.1045	0.00323047
GOTERM_BP_ALL	GO:0042592~homeostatic process	http://niaid.abcc.ncifcrf.gov/geneReport.jsp?rowids=,199788,161390,160867,163753,200392,201487,169279,201918,151320,204530,161578,166977,199796,205629,205593	15	0.056	0.0274837
GOTERM_BP_ALL	GO:0055080~cation homeostasis	http://niaid.abcc.ncifcrf.gov/geneReport.jsp?rowids=,161390,204530,161578,166977,160867,200392,201918,205593	8	0.0299	0.0778706
GOTERM_BP_ALL	GO:0030003~cellular cation homeostasis	http://niaid.abcc.ncifcrf.gov/geneReport.jsp?rowids=,161390,204530,161578,166977,160867,200392,201918,205593	8	0.0299	0.0778706
GOTERM_BP_ALL	GO:0048878~chemical homeostasis	http://niaid.abcc.ncifcrf.gov/geneReport.jsp?rowids=,161390,151320,204530,161578,166977,160867,163753,200392,201918,205593	10	0.0373	0.0949652
GOTERM_BP_ALL	GO:0055066~di-, tri-valent inorganic cation homeostasis	http://niaid.abcc.ncifcrf.gov/geneReport.jsp?rowids=,204530,161578,166977,160867,200392,201918,205593	7	0.0261	0.102924
GOTERM_BP_ALL	GO:0030005~cellular di-, tri-valent inorganic cation homeostasis	http://niaid.abcc.ncifcrf.gov/geneReport.jsp?rowids=,204530,161578,166977,160867,200392,201918,205593	7	0.0261	0.102924
GOTERM_BP_ALL	GO:0019226~transmission of nerve impulse	http://niaid.abcc.ncifcrf.gov/geneReport.jsp?rowids=,161145,161390,160867,202084,165843,153595,151635,204530,161578,157036,166977,158754,205593	13	0.0485	0.108815
GOTERM_BP_ALL	GO:0055082~cellular chemical homeostasis	http://niaid.abcc.ncifcrf.gov/geneReport.jsp?rowids=,161390,204530,161578,166977,160867,200392,201918,205593	8	0.0299	0.142843
GOTERM_BP_ALL	GO:0006873~cellular ion homeostasis	http://niaid.abcc.ncifcrf.gov/geneReport.jsp?rowids=,161390,204530,161578,166977,160867,200392,201918,205593	8	0.0299	0.142843
GOTERM_BP_ALL	GO:0050801~ion homeostasis	http://niaid.abcc.ncifcrf.gov/geneReport.jsp?rowids=,161390,204530,161578,166977,160867,200392,201918,205593	8	0.0299	0.199473
GOTERM_BP_ALL	GO:0019725~cellular homeostasis	http://niaid.abcc.ncifcrf.gov/geneReport.jsp?rowids=,161390,199788,204530,161578,166977,160867,200392,201918,205593	9	0.0336	0.21062
GOTERM_BP_ALL	GO:0055074~calcium ion homeostasis	http://niaid.abcc.ncifcrf.gov/geneReport.jsp?rowids=,204530,161578,160867,205593	4	0.0149	0.449956
GOTERM_BP_ALL	GO:0006874~cellular calcium ion homeostasis	http://niaid.abcc.ncifcrf.gov/geneReport.jsp?rowids=,204530,161578,160867,205593	4	0.0149	0.449956
GOTERM_BP_ALL	GO:0006875~cellular metal ion homeostasis	http://niaid.abcc.ncifcrf.gov/geneReport.jsp?rowids=,204530,161578,160867,205593	4	0.0149	0.50976
GOTERM_BP_ALL	GO:0055065~metal ion homeostasis	http://niaid.abcc.ncifcrf.gov/geneReport.jsp?rowids=,204530,161578,160867,205593	4	0.0149	0.50976
Functional Group 70	Median: 0.3207699031920235	Geo: 0.1260580991923001	http://niaid.abcc.ncifcrf.gov/geneReport.jsp?rowids=,151166,200322,165063,151279,161790,152715,201771,165373,159532,203876,164405
GOTERM_CC_ALL	GO:0031980~mitochondrial lumen	http://niaid.abcc.ncifcrf.gov/geneReport.jsp?rowids=,151166,200322,165063,151279,161790,152715	6	0.0224	0.0258077
GOTERM_CC_ALL	GO:0005759~mitochondrial matrix	http://niaid.abcc.ncifcrf.gov/geneReport.jsp?rowids=,151166,200322,165063,151279,161790,152715	6	0.0224	0.0258077
GOTERM_CC_ALL	GO:0043233~organelle lumen	http://niaid.abcc.ncifcrf.gov/geneReport.jsp?rowids=,201771,165373,151166,159532,200322,165063,203876,164405,151279,161790,152715	11	0.041	0.615732
GOTERM_CC_ALL	GO:0031974~membrane-enclosed lumen	http://niaid.abcc.ncifcrf.gov/geneReport.jsp?rowids=,201771,165373,151166,159532,200322,165063,203876,164405,151279,161790,152715	11	0.041	0.615732
Functional Group 71	Median: 0.12944058188726604	Geo: 0.12747941213079414	http://niaid.abcc.ncifcrf.gov/geneReport.jsp?rowids=,165488,151695,166495,202657,151033,161578,151165,200118,203815,166977,199796,164405,200934,203288
GOTERM_BP_ALL	GO:0032943~mononuclear cell proliferation	http://niaid.abcc.ncifcrf.gov/geneReport.jsp?rowids=,165488,151695,166495,202657,151033	5	0.0187	0.0267585
GOTERM_BP_ALL	GO:0046651~lymphocyte proliferation	http://niaid.abcc.ncifcrf.gov/geneReport.jsp?rowids=,165488,151695,166495,202657,151033	5	0.0187	0.0267585
GOTERM_BP_ALL	GO:0050670~regulation of lymphocyte proliferation	http://niaid.abcc.ncifcrf.gov/geneReport.jsp?rowids=,165488,151695,166495,202657	4	0.0149	0.0396342
GOTERM_BP_ALL	GO:0032944~regulation of mononuclear cell proliferation	http://niaid.abcc.ncifcrf.gov/geneReport.jsp?rowids=,165488,151695,166495,202657	4	0.0149	0.0396342
GOTERM_BP_ALL	GO:0042098~T cell proliferation	http://niaid.abcc.ncifcrf.gov/geneReport.jsp?rowids=,165488,151695,202657,151033	4	0.0149	0.0610255
GOTERM_BP_ALL	GO:0051249~regulation of lymphocyte activation	http://niaid.abcc.ncifcrf.gov/geneReport.jsp?rowids=,165488,151695,166495,202657	4	0.0149	0.120091
GOTERM_BP_ALL	GO:0050865~regulation of cell activation	http://niaid.abcc.ncifcrf.gov/geneReport.jsp?rowids=,165488,151695,166495,202657	4	0.0149	0.12807
GOTERM_BP_ALL	GO:0042129~regulation of T cell proliferation	http://niaid.abcc.ncifcrf.gov/geneReport.jsp?rowids=,165488,151695,202657	3	0.0112	0.130811
GOTERM_BP_ALL	GO:0050863~regulation of T cell activation	http://niaid.abcc.ncifcrf.gov/geneReport.jsp?rowids=,165488,151695,202657	3	0.0112	0.254247
GOTERM_BP_ALL	GO:0046649~lymphocyte activation	http://niaid.abcc.ncifcrf.gov/geneReport.jsp?rowids=,165488,151695,166495,202657,151033	5	0.0187	0.293698
GOTERM_BP_ALL	GO:0042110~T cell activation	http://niaid.abcc.ncifcrf.gov/geneReport.jsp?rowids=,165488,151695,202657,151033	4	0.0149	0.293795
GOTERM_BP_ALL	GO:0001775~cell activation	http://niaid.abcc.ncifcrf.gov/geneReport.jsp?rowids=,165488,151695,161578,166495,202657,151033	6	0.0224	0.373969
GOTERM_BP_ALL	GO:0045321~leukocyte activation	http://niaid.abcc.ncifcrf.gov/geneReport.jsp?rowids=,165488,151695,166495,202657,151033	5	0.0187	0.47628
GOTERM_BP_ALL	GO:0002376~immune system process	http://niaid.abcc.ncifcrf.gov/geneReport.jsp?rowids=,151165,151695,166495,200118,202657,203815,165488,161578,166977,199796,164405,200934,151033,203288	14	0.0522	0.554732
Functional Group 72	Median: 0.2365224681107821	Geo: 0.13286413144548098	http://niaid.abcc.ncifcrf.gov/geneReport.jsp?rowids=,204632,166489,166495,151625,203133,200256,169279,163981,166982,165535,204109,204529,165488,164561,166977,199796,151450,158754,205593,160867,160758
GOTERM_BP_ALL	GO:0065009~regulation of a molecular function	http://niaid.abcc.ncifcrf.gov/geneReport.jsp?rowids=,204632,166489,166495,151625,203133,200256,169279,163981,166982,165535,204109,204529,165488,164561,166977,199796,151450,158754,205593	19	0.0709	0.00186727
GOTERM_BP_ALL	GO:0050790~regulation of catalytic activity	http://niaid.abcc.ncifcrf.gov/geneReport.jsp?rowids=,204632,166495,203133,151625,200256,169279,163981,166982,204109,165535,164561,166977,151450,158754,205593	15	0.056	0.0172787
GOTERM_BP_ALL	GO:0043085~positive regulation of catalytic activity	http://niaid.abcc.ncifcrf.gov/geneReport.jsp?rowids=,166982,165535,204109,164561,166495,166977,151625,200256,158754,169279	10	0.0373	0.0271273
GOTERM_BP_ALL	GO:0051338~regulation of transferase activity	http://niaid.abcc.ncifcrf.gov/geneReport.jsp?rowids=,166982,164561,166495,166977,151450,203133,158754,169279	8	0.0299	0.101551
GOTERM_BP_ALL	GO:0051347~positive regulation of transferase activity	http://niaid.abcc.ncifcrf.gov/geneReport.jsp?rowids=,166982,164561,166495,166977,158754,169279	6	0.0224	0.104169
GOTERM_BP_ALL	GO:0043549~regulation of kinase activity	http://niaid.abcc.ncifcrf.gov/geneReport.jsp?rowids=,166982,164561,166495,166977,151450,203133,169279	7	0.0261	0.184436
GOTERM_BP_ALL	GO:0033674~positive regulation of kinase activity	http://niaid.abcc.ncifcrf.gov/geneReport.jsp?rowids=,166982,164561,166495,166977,169279	5	0.0187	0.218797
GOTERM_BP_ALL	GO:0000187~activation of MAPK activity	http://niaid.abcc.ncifcrf.gov/geneReport.jsp?rowids=,166982,166495,166977	3	0.0112	0.254247
GOTERM_BP_ALL	GO:0043406~positive regulation of MAP kinase activity	http://niaid.abcc.ncifcrf.gov/geneReport.jsp?rowids=,166982,166495,166977	3	0.0112	0.294449
GOTERM_BP_ALL	GO:0045859~regulation of protein kinase activity	http://niaid.abcc.ncifcrf.gov/geneReport.jsp?rowids=,166982,164561,166495,166977,151450,203133	6	0.0224	0.313323
GOTERM_BP_ALL	GO:0051704~multi-organism process	http://niaid.abcc.ncifcrf.gov/geneReport.jsp?rowids=,166982,166495,166977,160867,199796,160758	6	0.0224	0.378542
GOTERM_BP_ALL	GO:0045860~positive regulation of protein kinase activity	http://niaid.abcc.ncifcrf.gov/geneReport.jsp?rowids=,166982,164561,166495,166977	4	0.0149	0.411738
GOTERM_BP_ALL	GO:0043405~regulation of MAP kinase activity	http://niaid.abcc.ncifcrf.gov/geneReport.jsp?rowids=,166982,166495,166977	3	0.0112	0.484651
GOTERM_BP_ALL	GO:0000165~MAPKKK cascade	http://niaid.abcc.ncifcrf.gov/geneReport.jsp?rowids=,166982,166495,166977	3	0.0112	0.80695
Functional Group 73	Median: 0.2009743082945121	Geo: 0.13421805047424956	http://niaid.abcc.ncifcrf.gov/geneReport.jsp?rowids=,165488,164053,161578,191241,169270,166977,199796,160619,161491,163673,151033,200603
GOTERM_BP_ALL	GO:0048598~embryonic morphogenesis	http://niaid.abcc.ncifcrf.gov/geneReport.jsp?rowids=,165488,164053,161578,191241,169270,166977,199796,160619	8	0.0299	0.0111478
GOTERM_BP_ALL	GO:0007389~pattern specification process	http://niaid.abcc.ncifcrf.gov/geneReport.jsp?rowids=,165488,191241,161491,163673,151033,200603,160619	7	0.0261	0.0647575
GOTERM_BP_ALL	GO:0009953~dorsal/ventral pattern formation	http://niaid.abcc.ncifcrf.gov/geneReport.jsp?rowids=,165488,191241,160619	3	0.0112	0.0956063
GOTERM_BP_ALL	GO:0003002~regionalization	http://niaid.abcc.ncifcrf.gov/geneReport.jsp?rowids=,165488,191241,163673,200603,160619	5	0.0187	0.134032
GOTERM_BP_ALL	GO:0030326~embryonic limb morphogenesis	http://niaid.abcc.ncifcrf.gov/geneReport.jsp?rowids=,165488,191241,160619	3	0.0112	0.200974
GOTERM_BP_ALL	GO:0035113~embryonic appendage morphogenesis	http://niaid.abcc.ncifcrf.gov/geneReport.jsp?rowids=,165488,191241,160619	3	0.0112	0.200974
GOTERM_BP_ALL	GO:0060173~limb development	http://niaid.abcc.ncifcrf.gov/geneReport.jsp?rowids=,165488,191241,160619	3	0.0112	0.207574
GOTERM_BP_ALL	GO:0035108~limb morphogenesis	http://niaid.abcc.ncifcrf.gov/geneReport.jsp?rowids=,165488,191241,160619	3	0.0112	0.207574
GOTERM_BP_ALL	GO:0035107~appendage morphogenesis	http://niaid.abcc.ncifcrf.gov/geneReport.jsp?rowids=,165488,191241,160619	3	0.0112	0.207574
GOTERM_BP_ALL	GO:0048736~appendage development	http://niaid.abcc.ncifcrf.gov/geneReport.jsp?rowids=,165488,191241,160619	3	0.0112	0.207574
GOTERM_BP_ALL	GO:0009952~anterior/posterior pattern formation	http://niaid.abcc.ncifcrf.gov/geneReport.jsp?rowids=,165488,163673,200603	3	0.0112	0.367088
Functional Group 74	Median: 0.14296169292997418	Geo: 0.14501023451053688	http://niaid.abcc.ncifcrf.gov/geneReport.jsp?rowids=,161578,160631,160867,161275,202084,163981,151320,199788,163633,162771,161442,203846
GOTERM_MF_ALL	GO:0042803~protein homodimerization activity	http://niaid.abcc.ncifcrf.gov/geneReport.jsp?rowids=,161578,160631,160867,161275,202084,163981	6	0.0224	0.11164
GOTERM_MF_ALL	GO:0046983~protein dimerization activity	http://niaid.abcc.ncifcrf.gov/geneReport.jsp?rowids=,151320,199788,161578,160631,160867,163633,161275,202084,162771,163981	10	0.0373	0.142962
GOTERM_MF_ALL	GO:0042802~identical protein binding	http://niaid.abcc.ncifcrf.gov/geneReport.jsp?rowids=,161442,161578,160631,160867,203846,161275,202084,163981	8	0.0299	0.191055
Functional Group 75	Median: 0.17330355113681217	Geo: 0.14546877957867005	http://niaid.abcc.ncifcrf.gov/geneReport.jsp?rowids=,164592,205583,166677,200392,152715,161245
GOTERM_MF_ALL	GO:0016829~lyase activity	http://niaid.abcc.ncifcrf.gov/geneReport.jsp?rowids=,164592,205583,166677,200392,152715,161245	6	0.0224	0.0800091
GOTERM_MF_ALL	GO:0016836~hydro-lyase activity	http://niaid.abcc.ncifcrf.gov/geneReport.jsp?rowids=,205583,200392,152715	3	0.0112	0.173304
GOTERM_MF_ALL	GO:0016835~carbon-oxygen lyase activity	http://niaid.abcc.ncifcrf.gov/geneReport.jsp?rowids=,205583,200392,152715	3	0.0112	0.222005
Functional Group 76	Median: 0.9109598067711594	Geo: 0.1604005660003418	http://niaid.abcc.ncifcrf.gov/geneReport.jsp?rowids=,164000,206605,163511,163753,164492,153595,164151,151119,204530,167014,166800,166677,199796,163633,161867,200986,158754,166808,151698,204632,165477,166458,150985,205436,166982,165488,201489,203288,161390,191241,166495,161117,153810,199852,202528,151320,165535,163556,164561,200452,165764,166957,151318,205593,164458,163915,199812,165811,169279,201…
GOTERM_CC_ALL	GO:0005886~plasma membrane	http://niaid.abcc.ncifcrf.gov/geneReport.jsp?rowids=,164000,206605,163511,163753,164492,153595,164151,151119,204530,167014,166800,166677,199796,163633,161867,200986,158754,166808,151698,204632,165477,166458,150985,205436,166982,165488,201489,203288,161390,191241,166495,161117,153810,199852,202528,151320,165535,163556,164561,200452,165764,166957,151318,205593,164458,163915,199812,165811,169279,201…	55	0.2052	0.000154
GOTERM_CC_ALL	GO:0044459~plasma membrane part	http://niaid.abcc.ncifcrf.gov/geneReport.jsp?rowids=,161390,164000,206605,166495,163511,161117,163753,164492,199852,153595,165535,163556,204530,164561,166800,166677,199796,200452,165764,163633,161867,151698,151318,205593,204632,165477,163915,199812,166458,150985,165811,169279,201918,205436,203815,166982,203952,166505,165488,204073,200934	41	0.153	0.0058288
GOTERM_CC_ALL	GO:0031226~intrinsic to plasma membrane	http://niaid.abcc.ncifcrf.gov/geneReport.jsp?rowids=,164000,161390,206605,166495,161117,163753,164492,199852,153595,165535,164561,166800,166677,163633,200452,161867,151698,151318,205593,163915,199812,166458,165811,201918,203815,166982,204073,200934	28	0.1045	0.0106635
GOTERM_CC_ALL	GO:0005887~integral to plasma membrane	http://niaid.abcc.ncifcrf.gov/geneReport.jsp?rowids=,164000,161390,206605,166495,161117,163753,164492,199852,153595,165535,164561,166800,166677,163633,200452,161867,151698,151318,205593,163915,199812,166458,165811,203815,166982,204073,200934	27	0.1007	0.0158199
GOTERM_CC_ALL	GO:0016020~membrane	http://niaid.abcc.ncifcrf.gov/geneReport.jsp?rowids=,161713,153591,206605,205887,163628,205637,164151,153595,151119,204530,166800,166053,169054,163633,161867,200986,166808,158754,151698,151165,152801,165477,161914,205436,165488,201489,158731,164405,204751,191241,200322,201747,161790,199852,159554,152715,202528,151320,161798,151324,161534,165643,151318,205593,164458,151343,163915,199812,169279,166…	113	0.4216	0.562765
SP_PIR_KEYWORDS	membrane	http://niaid.abcc.ncifcrf.gov/geneReport.jsp?rowids=,153591,164000,206605,163511,163628,205887,205637,163515,203846,165451,164492,153595,200533,151119,166800,166053,166677,169054,163633,161867,200986,166808,151698,151588,152801,160810,203876,205436,166982,165488,151279,199467,151272,161302,204751,203288,161390,153403,191241,166495,206886,154466,201747,153810,199852,165535,151635,161798,151324,200…	68	0.2537	0.726353
UP_SEQ_FEATURE	transmembrane region	http://niaid.abcc.ncifcrf.gov/geneReport.jsp?rowids=,153591,161390,164000,206605,191241,166495,163628,205637,203846,164492,199852,153595,200533,165535,151635,151119,166053,151324,169054,166677,200452,163633,165764,161867,200986,166808,151698,205593,151318,151588,152801,151920,163915,151343,199812,203876,165811,205436,166982,164835,204073,151279,199467,161302,204751,203288	46	0.1716	0.91096
UP_SEQ_FEATURE	topological domain:Cytoplasmic	http://niaid.abcc.ncifcrf.gov/geneReport.jsp?rowids=,153591,161390,206605,191241,166495,205637,203846,164492,199852,153595,200533,165535,166053,151324,166677,169054,200452,165764,163633,161867,166808,151698,151318,205593,151588,152801,151920,151343,163915,199812,203876,165811,205436,166982,164835,203288	36	0.1343	0.920936
SP_PIR_KEYWORDS	transmembrane	http://niaid.abcc.ncifcrf.gov/geneReport.jsp?rowids=,153591,164000,206605,163628,205637,203846,164492,153595,200533,151119,166053,166677,169054,163633,161867,200986,166808,151698,151165,152801,151588,203876,205436,166982,151279,199467,204751,161302,203288,161390,191241,166495,199852,151635,165535,151324,165764,200452,151318,205593,202391,151920,151343,163915,199812,165811,164835,203952,204073	49	0.1828	0.935213
GOTERM_CC_ALL	GO:0044425~membrane part	http://niaid.abcc.ncifcrf.gov/geneReport.jsp?rowids=,153591,161713,164000,206605,163511,163628,205637,203846,163515,163753,164492,153595,200533,170545,199778,151119,152907,204530,166800,166053,166677,199796,169054,163633,161867,200986,166808,151698,151165,151588,204632,152801,204360,165477,166458,150985,203876,161914,201360,205436,166982,165488,151279,199467,161302,204751,203288,161390,203634,191…	80	0.2985	0.982564
UP_SEQ_FEATURE	topological domain:Extracellular	http://niaid.abcc.ncifcrf.gov/geneReport.jsp?rowids=,153591,151588,191241,166495,163915,199812,205637,164492,153595,199852,165811,205436,166982,165535,169054,200452,163633,165764,161867,166808,151698,203288,205593,151318	24	0.0896	0.989158
GOTERM_CC_ALL	GO:0031224~intrinsic to membrane	http://niaid.abcc.ncifcrf.gov/geneReport.jsp?rowids=,153591,161713,164000,206605,163628,205637,163515,203846,163753,164492,153595,200533,199778,151119,152907,166800,166053,166677,199796,169054,163633,161867,200986,166808,151698,151165,151588,152801,204360,166458,203876,161914,201360,205436,166982,151279,199467,161302,204751,203288,161390,203634,191241,166495,161117,199852,159554,165535,151635,163…	70	0.2612	0.990351
GOTERM_CC_ALL	GO:0016021~integral to membrane	http://niaid.abcc.ncifcrf.gov/geneReport.jsp?rowids=,153591,161713,164000,206605,163628,205637,163515,203846,163753,164492,153595,200533,199778,151119,152907,166800,166053,166677,199796,169054,163633,161867,200986,166808,151698,151165,151588,152801,204360,166458,203876,161914,201360,205436,166982,151279,199467,161302,204751,203288,161390,203634,191241,166495,161117,199852,159554,165535,151635,163…	69	0.2575	0.992565
Functional Group 77	Median: 0.25015157581380454	Geo: 0.17991807845104257	http://niaid.abcc.ncifcrf.gov/geneReport.jsp?rowids=,151920,203846,166957,200533,170545,165643,166505,164000,166053
GOTERM_BP_ALL	GO:0048193~Golgi vesicle transport	http://niaid.abcc.ncifcrf.gov/geneReport.jsp?rowids=,151920,203846,166957,200533,170545,165643	6	0.0224	0.0274013
GOTERM_BP_ALL	GO:0006888~ER to Golgi vesicle-mediated transport	http://niaid.abcc.ncifcrf.gov/geneReport.jsp?rowids=,151920,203846,200533	3	0.0112	0.240855
SP_PIR_KEYWORDS	er-golgi transport	http://niaid.abcc.ncifcrf.gov/geneReport.jsp?rowids=,151920,203846,200533	3	0.0112	0.259448
SP_PIR_KEYWORDS	protein transport	http://niaid.abcc.ncifcrf.gov/geneReport.jsp?rowids=,166505,164000,151920,166053,203846,200533	6	0.0224	0.611959
Functional Group 78	Median: 0.18107529758843927	Geo: 0.18322765857704387	http://niaid.abcc.ncifcrf.gov/geneReport.jsp?rowids=,164835,205583,151288,165756
GOTERM_CC_ALL	GO:0042579~microbody	http://niaid.abcc.ncifcrf.gov/geneReport.jsp?rowids=,164835,205583,151288,165756	4	0.0149	0.181075
GOTERM_CC_ALL	GO:0005777~peroxisome	http://niaid.abcc.ncifcrf.gov/geneReport.jsp?rowids=,164835,205583,151288,165756	4	0.0149	0.181075
SP_PIR_KEYWORDS	peroxisome	http://niaid.abcc.ncifcrf.gov/geneReport.jsp?rowids=,164835,205583,151288,165756	4	0.0149	0.187609
Functional Group 79	Median: 0.13665064517830816	Geo: 0.18682582900959016	http://niaid.abcc.ncifcrf.gov/geneReport.jsp?rowids=,163511,164404,151195,164053,166957
INTERPRO	IPR000299:Band 4.1, N-terminal	http://niaid.abcc.ncifcrf.gov/geneReport.jsp?rowids=,163511,164404,151195	3	0.0112	0.0994711
SMART	SM00295:B41	http://niaid.abcc.ncifcrf.gov/geneReport.jsp?rowids=,163511,164404,151195	3	0.0112	0.136651
INTERPRO	IPR011993:Pleckstrin homology-type	http://niaid.abcc.ncifcrf.gov/geneReport.jsp?rowids=,164053,163511,164404,151195,166957	5	0.0187	0.479736
Functional Group 80	Median: 0.28519094611578005	Geo: 0.19819506322881336	http://niaid.abcc.ncifcrf.gov/geneReport.jsp?rowids=,201771,165373,151343,151324,203876,203846,164297,161390,152801,200533
GOTERM_CC_ALL	GO:0044432~endoplasmic reticulum part	http://niaid.abcc.ncifcrf.gov/geneReport.jsp?rowids=,201771,165373,151343,151324,203876,203846,164297	7	0.0261	0.0520629
UP_SEQ_FEATURE	topological domain:Lumenal	http://niaid.abcc.ncifcrf.gov/geneReport.jsp?rowids=,161390,152801,151343,151324,203876,203846,200533	7	0.0261	0.222512
GOTERM_CC_ALL	GO:0005789~endoplasmic reticulum membrane	http://niaid.abcc.ncifcrf.gov/geneReport.jsp?rowids=,151343,151324,203846,164297	4	0.0149	0.34787
GOTERM_CC_ALL	GO:0042175~nuclear envelope-endoplasmic reticulum network	http://niaid.abcc.ncifcrf.gov/geneReport.jsp?rowids=,151343,151324,203846,164297	4	0.0149	0.382889
Functional Group 81	Median: 0.33988951697104464	Geo: 0.20176243121604465	http://niaid.abcc.ncifcrf.gov/geneReport.jsp?rowids=,163525,199788,160915,158731,204491,203051,198150,166876,166808,166727,163819,199796,151625
GOTERM_MF_ALL	GO:0016874~ligase activity	http://niaid.abcc.ncifcrf.gov/geneReport.jsp?rowids=,163525,199788,160915,158731,204491,203051,198150,166876,166808,166727,163819	11	0.041	0.0326282
SP_PIR_KEYWORDS	ligase	http://niaid.abcc.ncifcrf.gov/geneReport.jsp?rowids=,163525,199788,160915,158731,203051,198150,166876,166808	8	0.0299	0.0453355
GOTERM_MF_ALL	GO:0016879~ligase activity, forming carbon-nitrogen bonds	http://niaid.abcc.ncifcrf.gov/geneReport.jsp?rowids=,199788,160915,204491,198150,166876,163819	6	0.0224	0.198255
GOTERM_MF_ALL	GO:0016881~acid-amino acid ligase activity	http://niaid.abcc.ncifcrf.gov/geneReport.jsp?rowids=,199788,160915,204491,163819	4	0.0149	0.481524
GOTERM_MF_ALL	GO:0019787~small conjugating protein ligase activity	http://niaid.abcc.ncifcrf.gov/geneReport.jsp?rowids=,160915,204491,163819	3	0.0112	0.686266
GOTERM_BP_ALL	GO:0006512~ubiquitin cycle	http://niaid.abcc.ncifcrf.gov/geneReport.jsp?rowids=,160915,204491,199796,151625,163819	5	0.0187	0.696107
Functional Group 82	Median: 0.1556750754760168	Geo: 0.20216385415909055	http://niaid.abcc.ncifcrf.gov/geneReport.jsp?rowids=,169279,163981,205593
GOTERM_BP_ALL	GO:0051493~regulation of cytoskeleton organization and biogenesis	http://niaid.abcc.ncifcrf.gov/geneReport.jsp?rowids=,169279,163981,205593	3	0.0112	0.155675
GOTERM_BP_ALL	GO:0033043~regulation of organelle organization and biogenesis	http://niaid.abcc.ncifcrf.gov/geneReport.jsp?rowids=,169279,163981,205593	3	0.0112	0.155675
GOTERM_BP_ALL	GO:0051128~regulation of cellular component organization and biogenesis	http://niaid.abcc.ncifcrf.gov/geneReport.jsp?rowids=,169279,163981,205593	3	0.0112	0.340936
Functional Group 83	Median: 0.3642047479374483	Geo: 0.2079675144180195	http://niaid.abcc.ncifcrf.gov/geneReport.jsp?rowids=,203952,153605,204530,169389,199796,161867,163525,161130,165477,200622,199432
GOTERM_BP_ALL	GO:0051259~protein oligomerization	http://niaid.abcc.ncifcrf.gov/geneReport.jsp?rowids=,203952,153605,204530,169389,199796,161867	6	0.0224	0.0345089
GOTERM_BP_ALL	GO:0006461~protein complex assembly	http://niaid.abcc.ncifcrf.gov/geneReport.jsp?rowids=,203952,163525,153605,204530,169389,199796,161867	7	0.0261	0.3344
GOTERM_BP_ALL	GO:0022607~cellular component assembly	http://niaid.abcc.ncifcrf.gov/geneReport.jsp?rowids=,203952,163525,153605,204530,161130,165477,169389,200622,199796,161867,199432	11	0.041	0.394009
GOTERM_BP_ALL	GO:0065003~macromolecular complex assembly	http://niaid.abcc.ncifcrf.gov/geneReport.jsp?rowids=,203952,163525,153605,204530,161130,169389,200622,199796,161867,199432	10	0.0373	0.411413
Functional Group 84	Median: 0.6343281630872777	Geo: 0.22105630283052155	http://niaid.abcc.ncifcrf.gov/geneReport.jsp?rowids=,151635,206886,205887,163515,166677,202260,200399
GOTERM_MF_ALL	GO:0016705~oxidoreductase activity, acting on paired donors, with incorporation or reduction of molecular oxygen	http://niaid.abcc.ncifcrf.gov/geneReport.jsp?rowids=,151635,206886,205887,163515,166677,202260,200399	7	0.0261	0.0267311
GOTERM_MF_ALL	GO:0004497~monooxygenase activity	http://niaid.abcc.ncifcrf.gov/geneReport.jsp?rowids=,205887,163515,166677	3	0.0112	0.634328
SP_PIR_KEYWORDS	monooxygenase	http://niaid.abcc.ncifcrf.gov/geneReport.jsp?rowids=,205887,163515,166677	3	0.0112	0.637057
Functional Group 85	Median: 0.26095084401692914	Geo: 0.22120289497929752	http://niaid.abcc.ncifcrf.gov/geneReport.jsp?rowids=,200322,199541,202222,166876
GOTERM_BP_ALL	GO:0044270~nitrogen compound catabolic process	http://niaid.abcc.ncifcrf.gov/geneReport.jsp?rowids=,200322,199541,202222,166876	4	0.0149	0.124057
GOTERM_BP_ALL	GO:0009063~amino acid catabolic process	http://niaid.abcc.ncifcrf.gov/geneReport.jsp?rowids=,199541,202222,166876	3	0.0112	0.260951
GOTERM_BP_ALL	GO:0009310~amine catabolic process	http://niaid.abcc.ncifcrf.gov/geneReport.jsp?rowids=,199541,202222,166876	3	0.0112	0.334343
Functional Group 86	Median: 0.2655900028288999	Geo: 0.2257228288124869	http://niaid.abcc.ncifcrf.gov/geneReport.jsp?rowids=,153591,165488,151695,166495,199796,161867,201487,199432,169279,163981,166977,163525,203051,151625,166727
GOTERM_BP_ALL	GO:0051246~regulation of protein metabolic process	http://niaid.abcc.ncifcrf.gov/geneReport.jsp?rowids=,153591,165488,151695,166495,199796,161867,201487,199432,169279,163981	10	0.0373	0.0327898
GOTERM_BP_ALL	GO:0031327~negative regulation of cellular biosynthetic process	http://niaid.abcc.ncifcrf.gov/geneReport.jsp?rowids=,153591,166977,199432	3	0.0112	0.149374
GOTERM_BP_ALL	GO:0009890~negative regulation of biosynthetic process	http://niaid.abcc.ncifcrf.gov/geneReport.jsp?rowids=,153591,166977,199432	3	0.0112	0.174862
GOTERM_BP_ALL	GO:0031326~regulation of cellular biosynthetic process	http://niaid.abcc.ncifcrf.gov/geneReport.jsp?rowids=,153591,151695,166977,199796,199432	5	0.0187	0.26559
GOTERM_BP_ALL	GO:0009889~regulation of biosynthetic process	http://niaid.abcc.ncifcrf.gov/geneReport.jsp?rowids=,153591,151695,166977,199796,199432	5	0.0187	0.363284
GOTERM_BP_ALL	GO:0006417~regulation of translation	http://niaid.abcc.ncifcrf.gov/geneReport.jsp?rowids=,153591,151695,199796,199432	4	0.0149	0.397192
GOTERM_BP_ALL	GO:0006412~translation	http://niaid.abcc.ncifcrf.gov/geneReport.jsp?rowids=,153591,163525,151695,199796,203051,151625,199432,166727	8	0.0299	0.909618
Functional Group 87	Median: 0.14939969956029808	Geo: 0.23257487862827203	http://niaid.abcc.ncifcrf.gov/geneReport.jsp?rowids=,204515,160631,161509,163511,151128,150985,151195,205641,153561,151394,164878,163981,161129,151666,164053,169389,153539,164404,160619,200548,160915
GOTERM_CC_ALL	GO:0005856~cytoskeleton	http://niaid.abcc.ncifcrf.gov/geneReport.jsp?rowids=,204515,160631,161509,163511,151128,150985,151195,205641,153561,151394,164878,163981,161129,151666,164053,169389,153539,164404,160619,200548	20	0.0746	0.0810019
GOTERM_CC_ALL	GO:0015629~actin cytoskeleton	http://niaid.abcc.ncifcrf.gov/geneReport.jsp?rowids=,161129,204515,164053,160631,163511,169389,151128,163981	8	0.0299	0.100789
SP_PIR_KEYWORDS	cytoskeleton	http://niaid.abcc.ncifcrf.gov/geneReport.jsp?rowids=,151666,204515,163511,151128,150985,151195,163981	7	0.0261	0.145187
GOTERM_CC_ALL	GO:0044430~cytoskeletal part	http://niaid.abcc.ncifcrf.gov/geneReport.jsp?rowids=,204515,160631,163511,151128,205641,153561,151394,164878,163981,164053,169389,153539,160619,200548	14	0.0522	0.153612
GOTERM_CC_ALL	GO:0043228~non-membrane-bound organelle	http://niaid.abcc.ncifcrf.gov/geneReport.jsp?rowids=,204515,160631,161509,163511,151128,150985,151195,205641,164878,153561,151394,163981,161129,151666,164053,160915,169389,153539,164404,160619,200548	21	0.0784	0.932301
GOTERM_CC_ALL	GO:0043232~intracellular non-membrane-bound organelle	http://niaid.abcc.ncifcrf.gov/geneReport.jsp?rowids=,204515,160631,161509,163511,151128,150985,151195,205641,164878,153561,151394,163981,161129,151666,164053,160915,169389,153539,164404,160619,200548	21	0.0784	0.932301
Functional Group 88	Median: 0.24419118535998796	Geo: 0.2448014359380701	http://niaid.abcc.ncifcrf.gov/geneReport.jsp?rowids=,166489,153605,201771,206886,201064,202583,151450,206848,165477,199796,166957
GOTERM_MF_ALL	GO:0004866~endopeptidase inhibitor activity	http://niaid.abcc.ncifcrf.gov/geneReport.jsp?rowids=,166489,153605,201771,206886,201064,202583	6	0.0224	0.109365
GOTERM_MF_ALL	GO:0030414~protease inhibitor activity	http://niaid.abcc.ncifcrf.gov/geneReport.jsp?rowids=,166489,153605,201771,206886,201064,202583	6	0.0224	0.113937
GOTERM_MF_ALL	GO:0004857~enzyme inhibitor activity	http://niaid.abcc.ncifcrf.gov/geneReport.jsp?rowids=,166489,153605,201771,206886,151450,201064,202583	7	0.0261	0.244191
GOTERM_MF_ALL	GO:0004867~serine-type endopeptidase inhibitor activity	http://niaid.abcc.ncifcrf.gov/geneReport.jsp?rowids=,166489,153605,201771	3	0.0112	0.451362
GOTERM_MF_ALL	GO:0030234~enzyme regulator activity	http://niaid.abcc.ncifcrf.gov/geneReport.jsp?rowids=,206848,166489,153605,201771,165477,206886,199796,151450,166957,201064,202583	11	0.041	0.640135
Functional Group 89	Median: 0.5441407426696474	Geo: 0.24557820534790648	http://niaid.abcc.ncifcrf.gov/geneReport.jsp?rowids=,160631,163511,150985,163981,151033,169279,165477,151128,163633
GOTERM_MF_ALL	GO:0051015~actin filament binding	http://niaid.abcc.ncifcrf.gov/geneReport.jsp?rowids=,160631,163511,150985,163981	4	0.0149	0.0188589
KEGG_PATHWAY	rno04670:Leukocyte transendothelial migration	http://niaid.abcc.ncifcrf.gov/geneReport.jsp?rowids=,160631,163511,150985,151033,169279	5	0.0187	0.494817
KEGG_PATHWAY	rno04810:Regulation of actin cytoskeleton	http://niaid.abcc.ncifcrf.gov/geneReport.jsp?rowids=,160631,163511,165477,151128,150985,163633,169279	7	0.0261	0.593465
KEGG_PATHWAY	rno04520:Adherens junction	http://niaid.abcc.ncifcrf.gov/geneReport.jsp?rowids=,160631,150985,169279	3	0.0112	0.656754
Functional Group 90	Median: 0.3779071236777267	Geo: 0.2631202159297713	http://niaid.abcc.ncifcrf.gov/geneReport.jsp?rowids=,161390,163511,161102,166977,150985,164561,161578,153595
GOTERM_CC_ALL	GO:0044463~cell projection part	http://niaid.abcc.ncifcrf.gov/geneReport.jsp?rowids=,161390,163511,161102,166977,150985	5	0.0187	0.120683
GOTERM_CC_ALL	GO:0030425~dendrite	http://niaid.abcc.ncifcrf.gov/geneReport.jsp?rowids=,161390,164561,166977,150985	4	0.0149	0.377907
GOTERM_CC_ALL	GO:0043005~neuron projection	http://niaid.abcc.ncifcrf.gov/geneReport.jsp?rowids=,161390,164561,161578,166977,150985,153595	6	0.0224	0.399422
Functional Group 91	Median: 0.3717675321397193	Geo: 0.2832304130787632	http://niaid.abcc.ncifcrf.gov/geneReport.jsp?rowids=,204529,166996,166205,165480,161095,170545,163819,151320,200118,199796
GOTERM_MF_ALL	GO:0016564~transcription repressor activity	http://niaid.abcc.ncifcrf.gov/geneReport.jsp?rowids=,204529,166996,166205,165480,161095,170545,163819	7	0.0261	0.101411
GOTERM_MF_ALL	GO:0003714~transcription corepressor activity	http://niaid.abcc.ncifcrf.gov/geneReport.jsp?rowids=,204529,166996,166205,163819	4	0.0149	0.190881
GOTERM_MF_ALL	GO:0008134~transcription factor binding	http://niaid.abcc.ncifcrf.gov/geneReport.jsp?rowids=,151320,204529,166996,200118,166205,199796,163819	7	0.0261	0.552654
GOTERM_MF_ALL	GO:0003712~transcription cofactor activity	http://niaid.abcc.ncifcrf.gov/geneReport.jsp?rowids=,204529,166996,166205,199796,163819	5	0.0187	0.601534
Functional Group 92	Median: 0.30780080329555576	Geo: 0.28728575148753216	http://niaid.abcc.ncifcrf.gov/geneReport.jsp?rowids=,151695,202657,166977,199796
GOTERM_BP_ALL	GO:0001816~cytokine production	http://niaid.abcc.ncifcrf.gov/geneReport.jsp?rowids=,151695,202657,166977,199796	4	0.0149	0.244967
GOTERM_BP_ALL	GO:0042089~cytokine biosynthetic process	http://niaid.abcc.ncifcrf.gov/geneReport.jsp?rowids=,151695,202657,199796	3	0.0112	0.307801
GOTERM_BP_ALL	GO:0042107~cytokine metabolic process	http://niaid.abcc.ncifcrf.gov/geneReport.jsp?rowids=,151695,202657,199796	3	0.0112	0.314459
Functional Group 93	Median: 0.30859514403212673	Geo: 0.30942924620597184	http://niaid.abcc.ncifcrf.gov/geneReport.jsp?rowids=,151695,161578,200118,199796,151165,202657,164405,200934,151033,203815,203288
GOTERM_BP_ALL	GO:0050778~positive regulation of immune response	http://niaid.abcc.ncifcrf.gov/geneReport.jsp?rowids=,151695,161578,200118,199796	4	0.0149	0.202318
GOTERM_BP_ALL	GO:0002684~positive regulation of immune system process	http://niaid.abcc.ncifcrf.gov/geneReport.jsp?rowids=,151695,161578,200118,199796	4	0.0149	0.216347
GOTERM_BP_ALL	GO:0050776~regulation of immune response	http://niaid.abcc.ncifcrf.gov/geneReport.jsp?rowids=,151695,161578,200118,199796	4	0.0149	0.283954
GOTERM_BP_ALL	GO:0002682~regulation of immune system process	http://niaid.abcc.ncifcrf.gov/geneReport.jsp?rowids=,151695,161578,200118,199796	4	0.0149	0.308595
GOTERM_BP_ALL	GO:0002253~activation of immune response	http://niaid.abcc.ncifcrf.gov/geneReport.jsp?rowids=,151695,200118,199796	3	0.0112	0.380016
GOTERM_BP_ALL	GO:0051240~positive regulation of multicellular organismal process	http://niaid.abcc.ncifcrf.gov/geneReport.jsp?rowids=,151695,161578,200118,199796	4	0.0149	0.416564
GOTERM_BP_ALL	GO:0006955~immune response	http://niaid.abcc.ncifcrf.gov/geneReport.jsp?rowids=,151165,151695,161578,200118,202657,164405,199796,200934,151033,203815,203288	11	0.041	0.447324
Functional Group 94	Median: 0.49057196337271936	Geo: 0.31247752868096795	http://niaid.abcc.ncifcrf.gov/geneReport.jsp?rowids=,204632,166881,157036,201642,203876,205629,165764,161275,201487,200535,163559
SP_PIR_KEYWORDS	Zymogen	http://niaid.abcc.ncifcrf.gov/geneReport.jsp?rowids=,204632,166881,157036,201642,203876,205629,165764,161275,201487	9	0.0336	0.0190226
GOTERM_MF_ALL	GO:0008238~exopeptidase activity	http://niaid.abcc.ncifcrf.gov/geneReport.jsp?rowids=,161275,201487,200535	3	0.0112	0.440067
UP_SEQ_FEATURE	active site:Charge relay system	http://niaid.abcc.ncifcrf.gov/geneReport.jsp?rowids=,163559,157036,203876,161275,201487	5	0.0187	0.454297
GOTERM_MF_ALL	GO:0008236~serine-type peptidase activity	http://niaid.abcc.ncifcrf.gov/geneReport.jsp?rowids=,157036,203876,161275,201487,200535	5	0.0187	0.490572
GOTERM_MF_ALL	GO:0017171~serine hydrolase activity	http://niaid.abcc.ncifcrf.gov/geneReport.jsp?rowids=,157036,203876,161275,201487,200535	5	0.0187	0.490572
SP_PIR_KEYWORDS	serine protease	http://niaid.abcc.ncifcrf.gov/geneReport.jsp?rowids=,157036,203876,161275,201487	4	0.0149	0.504834
GOTERM_MF_ALL	GO:0004252~serine-type endopeptidase activity	http://niaid.abcc.ncifcrf.gov/geneReport.jsp?rowids=,157036,203876,161275,201487	4	0.0149	0.629575
Functional Group 95	Median: 0.21427260033768752	Geo: 0.32317162423499485	http://niaid.abcc.ncifcrf.gov/geneReport.jsp?rowids=,151635,161390,161798,205887,203846,163515,200533
GOTERM_CC_ALL	GO:0005792~microsome	http://niaid.abcc.ncifcrf.gov/geneReport.jsp?rowids=,151635,161390,161798,205887,203846,163515,200533	7	0.0261	0.199873
GOTERM_CC_ALL	GO:0042598~vesicular fraction	http://niaid.abcc.ncifcrf.gov/geneReport.jsp?rowids=,151635,161390,161798,205887,203846,163515,200533	7	0.0261	0.214273
SP_PIR_KEYWORDS	microsome	http://niaid.abcc.ncifcrf.gov/geneReport.jsp?rowids=,161798,205887,163515	3	0.0112	0.788095
Functional Group 96	Median: 0.3843263100350906	Geo: 0.3344718345759947	http://niaid.abcc.ncifcrf.gov/geneReport.jsp?rowids=,161578,202084,165843,202260,161390,161145,204530,157036,153595
GOTERM_BP_ALL	GO:0042133~neurotransmitter metabolic process	http://niaid.abcc.ncifcrf.gov/geneReport.jsp?rowids=,161578,202084,165843	3	0.0112	0.155675
GOTERM_BP_ALL	GO:0006575~amino acid derivative metabolic process	http://niaid.abcc.ncifcrf.gov/geneReport.jsp?rowids=,161578,202084,202260,165843	4	0.0149	0.323422
GOTERM_BP_ALL	GO:0001505~regulation of neurotransmitter levels	http://niaid.abcc.ncifcrf.gov/geneReport.jsp?rowids=,161390,161578,202084,165843	4	0.0149	0.445231
GOTERM_BP_ALL	GO:0007268~synaptic transmission	http://niaid.abcc.ncifcrf.gov/geneReport.jsp?rowids=,161390,161145,204530,161578,157036,202084,165843,153595	8	0.0299	0.558296
Functional Group 97	Median: 0.5582960873746475	Geo: 0.33515598791651496	http://niaid.abcc.ncifcrf.gov/geneReport.jsp?rowids=,161390,161145,169270,202657,161117,160867,202084,165843,153595,205436,151635,165488,204530,161578,157036,166977,161867,158754,205593,161442,199788,163631,161041,200403,206816,166460,199812,169404,201487,163981
GOTERM_BP_ALL	GO:0007267~cell-cell signaling	http://niaid.abcc.ncifcrf.gov/geneReport.jsp?rowids=,161390,161145,169270,202657,161117,160867,202084,165843,153595,205436,151635,165488,204530,161578,157036,166977,161867,158754,205593	19	0.0709	0.0697414
GOTERM_BP_ALL	GO:0019226~transmission of nerve impulse	http://niaid.abcc.ncifcrf.gov/geneReport.jsp?rowids=,161145,161390,160867,202084,165843,153595,151635,204530,161578,157036,166977,158754,205593	13	0.0485	0.108815
GOTERM_BP_ALL	GO:0007268~synaptic transmission	http://niaid.abcc.ncifcrf.gov/geneReport.jsp?rowids=,161390,161145,204530,161578,157036,202084,165843,153595	8	0.0299	0.558296
GOTERM_BP_ALL	GO:0003008~system process	http://niaid.abcc.ncifcrf.gov/geneReport.jsp?rowids=,161442,199788,161390,163631,165843,153595,161041,200403,151635,204530,161578,157036,161867,158754,205593,206816,161145,166460,199812,169404,160867,202084,201487,205436,163981,166977	26	0.097	0.998439
GOTERM_BP_ALL	GO:0050877~neurological system process	http://niaid.abcc.ncifcrf.gov/geneReport.jsp?rowids=,161442,161390,166460,161145,163631,160867,202084,201487,165843,153595,205436,161041,200403,151635,204530,161578,157036,166977,158754,205593	20	0.0746	0.999695
Functional Group 98	Median: 0.5167503497882712	Geo: 0.3584256523696777	http://niaid.abcc.ncifcrf.gov/geneReport.jsp?rowids=,161509,151343,160810,204958,202222,151195,160758,200256,164878,163559,203078,164534,204775,151108
GOTERM_MF_ALL	GO:0016788~hydrolase activity, acting on ester bonds	http://niaid.abcc.ncifcrf.gov/geneReport.jsp?rowids=,161509,151343,160810,204958,202222,151195,160758,200256,164878,163559,203078,164534,204775,151108	14	0.0522	0.164475
GOTERM_MF_ALL	GO:0016791~phosphoric monoester hydrolase activity	http://niaid.abcc.ncifcrf.gov/geneReport.jsp?rowids=,203078,161509,160810,151343,151195	5	0.0187	0.51675
GOTERM_MF_ALL	GO:0042578~phosphoric ester hydrolase activity	http://niaid.abcc.ncifcrf.gov/geneReport.jsp?rowids=,203078,161509,204775,160810,151343,151195	6	0.0224	0.541773
Functional Group 99	Median: 0.36506988953359104	Geo: 0.3596987699966448	http://niaid.abcc.ncifcrf.gov/geneReport.jsp?rowids=,150985,203846,163981
GOTERM_CC_ALL	GO:0030017~sarcomere	http://niaid.abcc.ncifcrf.gov/geneReport.jsp?rowids=,150985,203846,163981	3	0.0112	0.294503
GOTERM_CC_ALL	GO:0030016~myofibril	http://niaid.abcc.ncifcrf.gov/geneReport.jsp?rowids=,150985,203846,163981	3	0.0112	0.361765
GOTERM_CC_ALL	GO:0044449~contractile fiber part	http://niaid.abcc.ncifcrf.gov/geneReport.jsp?rowids=,150985,203846,163981	3	0.0112	0.368375
GOTERM_CC_ALL	GO:0043292~contractile fiber	http://niaid.abcc.ncifcrf.gov/geneReport.jsp?rowids=,150985,203846,163981	3	0.0112	0.42653
Functional Group 100	Median: 0.465437102596752	Geo: 0.36615732621091646	http://niaid.abcc.ncifcrf.gov/geneReport.jsp?rowids=,151320,153605,165477,200118,166982,161245,199796,203815
GOTERM_BP_ALL	GO:0006953~acute-phase response	http://niaid.abcc.ncifcrf.gov/geneReport.jsp?rowids=,151320,153605,165477	3	0.0112	0.130811
GOTERM_BP_ALL	GO:0002526~acute inflammatory response	http://niaid.abcc.ncifcrf.gov/geneReport.jsp?rowids=,151320,153605,200118,165477	4	0.0149	0.283954
GOTERM_BP_ALL	GO:0006954~inflammatory response	http://niaid.abcc.ncifcrf.gov/geneReport.jsp?rowids=,166982,151320,153605,200118,165477,161245	6	0.0224	0.64692
GOTERM_BP_ALL	GO:0006952~defense response	http://niaid.abcc.ncifcrf.gov/geneReport.jsp?rowids=,166982,151320,153605,200118,165477,199796,161245,203815	8	0.0299	0.748047
Functional Group 101	Median: 0.42426142135584	Geo: 0.36979829572440825	http://niaid.abcc.ncifcrf.gov/geneReport.jsp?rowids=,161390,164397,160565,205899,202222,163497,161790,166876,199788,205641
GOTERM_BP_ALL	GO:0009117~nucleotide metabolic process	http://niaid.abcc.ncifcrf.gov/geneReport.jsp?rowids=,161390,164397,160565,205899,202222,163497,161790,166876	8	0.0299	0.122359
GOTERM_BP_ALL	GO:0055086~nucleobase, nucleoside and nucleotide metabolic process	http://niaid.abcc.ncifcrf.gov/geneReport.jsp?rowids=,161390,164397,160565,205899,202222,163497,161790,166876	8	0.0299	0.162476
GOTERM_BP_ALL	GO:0009259~ribonucleotide metabolic process	http://niaid.abcc.ncifcrf.gov/geneReport.jsp?rowids=,161390,205899,163497,161790	4	0.0149	0.279045
GOTERM_BP_ALL	GO:0006163~purine nucleotide metabolic process	http://niaid.abcc.ncifcrf.gov/geneReport.jsp?rowids=,161390,163497,161790,166876	4	0.0149	0.293795
GOTERM_BP_ALL	GO:0009205~purine ribonucleoside triphosphate metabolic process	http://niaid.abcc.ncifcrf.gov/geneReport.jsp?rowids=,161390,163497,161790	3	0.0112	0.392832
GOTERM_BP_ALL	GO:0009199~ribonucleoside triphosphate metabolic process	http://niaid.abcc.ncifcrf.gov/geneReport.jsp?rowids=,161390,163497,161790	3	0.0112	0.392832
GOTERM_BP_ALL	GO:0009144~purine nucleoside triphosphate metabolic process	http://niaid.abcc.ncifcrf.gov/geneReport.jsp?rowids=,161390,163497,161790	3	0.0112	0.411829
GOTERM_BP_ALL	GO:0009141~nucleoside triphosphate metabolic process	http://niaid.abcc.ncifcrf.gov/geneReport.jsp?rowids=,161390,163497,161790	3	0.0112	0.436694
GOTERM_BP_ALL	GO:0009260~ribonucleotide biosynthetic process	http://niaid.abcc.ncifcrf.gov/geneReport.jsp?rowids=,205899,163497,161790	3	0.0112	0.448913
GOTERM_BP_ALL	GO:0006164~purine nucleotide biosynthetic process	http://niaid.abcc.ncifcrf.gov/geneReport.jsp?rowids=,163497,161790,166876	3	0.0112	0.454966
GOTERM_MF_ALL	GO:0000287~magnesium ion binding	http://niaid.abcc.ncifcrf.gov/geneReport.jsp?rowids=,161390,199788,160565,205899,163497	5	0.0187	0.489563
GOTERM_BP_ALL	GO:0009150~purine ribonucleotide metabolic process	http://niaid.abcc.ncifcrf.gov/geneReport.jsp?rowids=,161390,163497,161790	3	0.0112	0.513318
GOTERM_BP_ALL	GO:0009165~nucleotide biosynthetic process	http://niaid.abcc.ncifcrf.gov/geneReport.jsp?rowids=,205899,163497,161790,166876	4	0.0149	0.514221
SP_PIR_KEYWORDS	magnesium	http://niaid.abcc.ncifcrf.gov/geneReport.jsp?rowids=,161390,160565,205899,205641,163497	5	0.0187	0.749157
Functional Group 102	Median: 0.4292054339359463	Geo: 0.37464198010307376	http://niaid.abcc.ncifcrf.gov/geneReport.jsp?rowids=,204109,204073,201360,202391,161390,200322,163628,163631,199812,169404,160607,166283,161790,165486,166087,161071,151380,161867,167023,164000,166458,161914,153595,151119,204530,153605,164561,200452,158754,166808,165643,164572,201771,200622,202330,151920,165063,203846,200533,166505,166053,151279
GOTERM_MF_ALL	GO:0046915~transition metal ion transmembrane transporter activity	http://niaid.abcc.ncifcrf.gov/geneReport.jsp?rowids=,204109,204073,201360	3	0.0112	0.0792138
GOTERM_BP_ALL	GO:0006811~ion transport	http://niaid.abcc.ncifcrf.gov/geneReport.jsp?rowids=,202391,161390,200322,163628,163631,199812,169404,160607,166283,161790,201360,165486,166087,204109,161071,204073,151380,161867,167023	19	0.0709	0.111832
GOTERM_MF_ALL	GO:0015082~di-, tri-valent inorganic cation transmembrane transporter activity	http://niaid.abcc.ncifcrf.gov/geneReport.jsp?rowids=,204109,204073,201360	3	0.0112	0.155531
GOTERM_MF_ALL	GO:0022892~substrate-specific transporter activity	http://niaid.abcc.ncifcrf.gov/geneReport.jsp?rowids=,202391,161390,164000,163628,199812,166458,161914,161790,153595,201360,166087,151119,204109,204530,153605,164561,204073,200452,161867,158754,166808,165643	22	0.0821	0.163534
GOTERM_MF_ALL	GO:0022890~inorganic cation transmembrane transporter activity	http://niaid.abcc.ncifcrf.gov/geneReport.jsp?rowids=,166087,161390,204109,204073,161790,201360	6	0.0224	0.175363
GOTERM_MF_ALL	GO:0022891~substrate-specific transmembrane transporter activity	http://niaid.abcc.ncifcrf.gov/geneReport.jsp?rowids=,202391,161390,164000,163628,199812,166458,161914,161790,153595,201360,166087,151119,204109,153605,204073,200452,161867,158754	18	0.0672	0.212109
GOTERM_BP_ALL	GO:0000041~transition metal ion transport	http://niaid.abcc.ncifcrf.gov/geneReport.jsp?rowids=,204109,204073,201360	3	0.0112	0.27436
GOTERM_MF_ALL	GO:0005215~transporter activity	http://niaid.abcc.ncifcrf.gov/geneReport.jsp?rowids=,164000,161390,163628,161790,153595,204109,151119,153605,204530,164561,200452,161867,166808,158754,164572,165643,202391,199812,166458,161914,201360,166087,204073,201771,200622	25	0.0933	0.30209
GOTERM_MF_ALL	GO:0022857~transmembrane transporter activity	http://niaid.abcc.ncifcrf.gov/geneReport.jsp?rowids=,202391,161390,164000,163628,199812,166458,161914,161790,153595,201360,166087,151119,204109,153605,204073,200452,161867,158754	18	0.0672	0.344899
GOTERM_MF_ALL	GO:0008324~cation transmembrane transporter activity	http://niaid.abcc.ncifcrf.gov/geneReport.jsp?rowids=,166087,161390,164000,204109,204073,163628,199812,200452,161790,153595,201360	11	0.041	0.403445
GOTERM_BP_ALL	GO:0015992~proton transport	http://niaid.abcc.ncifcrf.gov/geneReport.jsp?rowids=,166087,161390,161790	3	0.0112	0.454966
GOTERM_BP_ALL	GO:0006818~hydrogen transport	http://niaid.abcc.ncifcrf.gov/geneReport.jsp?rowids=,166087,161390,161790	3	0.0112	0.490467
GOTERM_MF_ALL	GO:0015075~ion transmembrane transporter activity	http://niaid.abcc.ncifcrf.gov/geneReport.jsp?rowids=,164000,161390,202391,163628,199812,161790,153595,201360,166087,204109,204073,200452,161867	13	0.0485	0.493636
GOTERM_MF_ALL	GO:0015077~monovalent inorganic cation transmembrane transporter activity	http://niaid.abcc.ncifcrf.gov/geneReport.jsp?rowids=,166087,161390,161790	3	0.0112	0.63855
GOTERM_MF_ALL	GO:0046873~metal ion transmembrane transporter activity	http://niaid.abcc.ncifcrf.gov/geneReport.jsp?rowids=,204109,204073,163628,199812,201360	5	0.0187	0.754155
GOTERM_BP_ALL	GO:0006812~cation transport	http://niaid.abcc.ncifcrf.gov/geneReport.jsp?rowids=,166087,161390,204109,204073,163628,161867,161790,201360	8	0.0299	0.805412
GOTERM_BP_ALL	GO:0030001~metal ion transport	http://niaid.abcc.ncifcrf.gov/geneReport.jsp?rowids=,161390,204109,204073,163628,161867,201360	6	0.0224	0.856284
GOTERM_BP_ALL	GO:0015672~monovalent inorganic cation transport	http://niaid.abcc.ncifcrf.gov/geneReport.jsp?rowids=,166087,161390,163628,161790	4	0.0149	0.917038
SP_PIR_KEYWORDS	transport	http://niaid.abcc.ncifcrf.gov/geneReport.jsp?rowids=,202391,161390,202330,164000,151920,163628,199812,165063,203846,161790,153595,200533,166505,151119,204530,204073,166053,200452,151279,166808	20	0.0746	0.917633
SP_PIR_KEYWORDS	ion transport	http://niaid.abcc.ncifcrf.gov/geneReport.jsp?rowids=,161390,204073,163628,199812,161790	5	0.0187	0.997157
Functional Group 103	Median: 0.3957242169649298	Geo: 0.381853566704782	http://niaid.abcc.ncifcrf.gov/geneReport.jsp?rowids=,163559,151166,152715,165756
SP_PIR_KEYWORDS	acyltransferase	http://niaid.abcc.ncifcrf.gov/geneReport.jsp?rowids=,163559,151166,152715,165756	4	0.0149	0.316273
GOTERM_MF_ALL	GO:0008415~acyltransferase activity	http://niaid.abcc.ncifcrf.gov/geneReport.jsp?rowids=,163559,151166,152715,165756	4	0.0149	0.393468
GOTERM_MF_ALL	GO:0016747~transferase activity, transferring groups other than amino-acyl groups	http://niaid.abcc.ncifcrf.gov/geneReport.jsp?rowids=,163559,151166,152715,165756	4	0.0149	0.397981
GOTERM_MF_ALL	GO:0016746~transferase activity, transferring acyl groups	http://niaid.abcc.ncifcrf.gov/geneReport.jsp?rowids=,163559,151166,152715,165756	4	0.0149	0.429294
Functional Group 104	Median: 0.3088301568572813	Geo: 0.4045801277736625	http://niaid.abcc.ncifcrf.gov/geneReport.jsp?rowids=,163525,203051,166727,153591,151695,199796,151625,199432
GOTERM_MF_ALL	GO:0016875~ligase activity, forming carbon-oxygen bonds	http://niaid.abcc.ncifcrf.gov/geneReport.jsp?rowids=,163525,203051,166727	3	0.0112	0.30883
GOTERM_MF_ALL	GO:0004812~aminoacyl-tRNA ligase activity	http://niaid.abcc.ncifcrf.gov/geneReport.jsp?rowids=,163525,203051,166727	3	0.0112	0.30883
GOTERM_MF_ALL	GO:0016876~ligase activity, forming aminoacyl-tRNA and related compounds	http://niaid.abcc.ncifcrf.gov/geneReport.jsp?rowids=,163525,203051,166727	3	0.0112	0.30883
GOTERM_BP_ALL	GO:0006412~translation	http://niaid.abcc.ncifcrf.gov/geneReport.jsp?rowids=,153591,163525,151695,199796,203051,151625,199432,166727	8	0.0299	0.909618
Functional Group 105	Median: 0.27436023672596366	Geo: 0.4080000467768989	http://niaid.abcc.ncifcrf.gov/geneReport.jsp?rowids=,166977,160867,205436,161442,200403,166460,163631,161041
GOTERM_BP_ALL	GO:0007605~sensory perception of sound	http://niaid.abcc.ncifcrf.gov/geneReport.jsp?rowids=,166977,160867,205436	3	0.0112	0.247548
GOTERM_BP_ALL	GO:0050954~sensory perception of mechanical stimulus	http://niaid.abcc.ncifcrf.gov/geneReport.jsp?rowids=,166977,160867,205436	3	0.0112	0.27436
GOTERM_BP_ALL	GO:0007600~sensory perception	http://niaid.abcc.ncifcrf.gov/geneReport.jsp?rowids=,161442,200403,166460,163631,166977,160867,205436,161041	8	0.0299	1
Functional Group 106	Median: 0.4204013338065249	Geo: 0.41416476178511574	http://niaid.abcc.ncifcrf.gov/geneReport.jsp?rowids=,166474,152801,203634,164297,199778
GOTERM_MF_ALL	GO:0008194~UDP-glycosyltransferase activity	http://niaid.abcc.ncifcrf.gov/geneReport.jsp?rowids=,166474,152801,203634	3	0.0112	0.375841
GOTERM_MF_ALL	GO:0016758~transferase activity, transferring hexosyl groups	http://niaid.abcc.ncifcrf.gov/geneReport.jsp?rowids=,166474,152801,203634,164297	4	0.0149	0.420401
GOTERM_MF_ALL	GO:0016757~transferase activity, transferring glycosyl groups	http://niaid.abcc.ncifcrf.gov/geneReport.jsp?rowids=,166474,152801,203634,164297,199778	5	0.0187	0.449626
Functional Group 107	Median: 0.6779893747822274	Geo: 0.4165642269118085	http://niaid.abcc.ncifcrf.gov/geneReport.jsp?rowids=,166474,161442,164397,164534,161777,158731,160867,168605,190439,151108,200392
GOTERM_BP_ALL	GO:0044262~cellular carbohydrate metabolic process	http://niaid.abcc.ncifcrf.gov/geneReport.jsp?rowids=,166474,161442,164397,164534,161777,158731,160867,168605,190439,151108,200392	11	0.041	0.0854996
GOTERM_BP_ALL	GO:0019318~hexose metabolic process	http://niaid.abcc.ncifcrf.gov/geneReport.jsp?rowids=,164397,158731,168605,190439	4	0.0149	0.672875
GOTERM_BP_ALL	GO:0005996~monosaccharide metabolic process	http://niaid.abcc.ncifcrf.gov/geneReport.jsp?rowids=,164397,158731,168605,190439	4	0.0149	0.683103
GOTERM_BP_ALL	GO:0006006~glucose metabolic process	http://niaid.abcc.ncifcrf.gov/geneReport.jsp?rowids=,164397,158731,190439	3	0.0112	0.766201
Functional Group 108	Median: 0.5120543774496696	Geo: 0.42190611764666003	http://niaid.abcc.ncifcrf.gov/geneReport.jsp?rowids=,204529,166996,166205,165480,161095,170545,163819,153591,151320,165488,199788,166977,199432,163981,166982,153403,151324,205593,162771,205135,159532,160608
GOTERM_MF_ALL	GO:0016564~transcription repressor activity	http://niaid.abcc.ncifcrf.gov/geneReport.jsp?rowids=,204529,166996,166205,165480,161095,170545,163819	7	0.0261	0.101411
GOTERM_BP_ALL	GO:0009892~negative regulation of metabolic process	http://niaid.abcc.ncifcrf.gov/geneReport.jsp?rowids=,153591,151320,165488,204529,199788,166205,166977,161095,199432,170545,163981	11	0.041	0.112382
GOTERM_BP_ALL	GO:0000122~negative regulation of transcription from RNA polymerase II promoter	http://niaid.abcc.ncifcrf.gov/geneReport.jsp?rowids=,151320,204529,166205,161095,170545	5	0.0187	0.192642
GOTERM_BP_ALL	GO:0031324~negative regulation of cellular metabolic process	http://niaid.abcc.ncifcrf.gov/geneReport.jsp?rowids=,153591,151320,204529,199788,166205,166977,161095,199432,170545	9	0.0336	0.220781
GOTERM_BP_ALL	GO:0006357~regulation of transcription from RNA polymerase II promoter	http://niaid.abcc.ncifcrf.gov/geneReport.jsp?rowids=,166982,151320,165488,204529,153403,151324,166205,161095,170545,205593	10	0.0373	0.355717
GOTERM_BP_ALL	GO:0045892~negative regulation of transcription, DNA-dependent	http://niaid.abcc.ncifcrf.gov/geneReport.jsp?rowids=,151320,204529,166205,161095,170545	5	0.0187	0.404174
GOTERM_BP_ALL	GO:0016481~negative regulation of transcription	http://niaid.abcc.ncifcrf.gov/geneReport.jsp?rowids=,151320,204529,199788,166205,161095,170545	6	0.0224	0.449046
GOTERM_BP_ALL	GO:0045934~negative regulation of nucleobase, nucleoside, nucleotide and nucleic acid metabolic process	http://niaid.abcc.ncifcrf.gov/geneReport.jsp?rowids=,151320,204529,199788,166205,161095,170545	6	0.0224	0.512054
GOTERM_BP_ALL	GO:0006366~transcription from RNA polymerase II promoter	http://niaid.abcc.ncifcrf.gov/geneReport.jsp?rowids=,166982,151320,165488,204529,153403,151324,166205,161095,162771,170545,205593	11	0.041	0.527337
SMART	SM00389:HOX	http://niaid.abcc.ncifcrf.gov/geneReport.jsp?rowids=,166205,161095,170545	3	0.0112	0.711728
INTERPRO	IPR012287:Homeodomain-related	http://niaid.abcc.ncifcrf.gov/geneReport.jsp?rowids=,166205,161095,170545	3	0.0112	0.779864
GOTERM_MF_ALL	GO:0043565~sequence-specific DNA binding	http://niaid.abcc.ncifcrf.gov/geneReport.jsp?rowids=,151324,166205,205135,161095,162771,170545	6	0.0224	0.795885
SP_PIR_KEYWORDS	Homeobox	http://niaid.abcc.ncifcrf.gov/geneReport.jsp?rowids=,166205,161095,170545	3	0.0112	0.80987
INTERPRO	IPR001356:Homeobox	http://niaid.abcc.ncifcrf.gov/geneReport.jsp?rowids=,166205,161095,170545	3	0.0112	0.814946
GOTERM_MF_ALL	GO:0003700~transcription factor activity	http://niaid.abcc.ncifcrf.gov/geneReport.jsp?rowids=,151320,204529,159532,151324,160608,166205,161095,162771,170545	9	0.0336	0.969731
Functional Group 109	Median: 0.3820939366927161	Geo: 0.4404261356166478	http://niaid.abcc.ncifcrf.gov/geneReport.jsp?rowids=,164000,200452,153595,161914,202391,161390,161790
GOTERM_MF_ALL	GO:0015294~solute:cation symporter activity	http://niaid.abcc.ncifcrf.gov/geneReport.jsp?rowids=,164000,200452,153595	3	0.0112	0.351728
GOTERM_MF_ALL	GO:0015293~symporter activity	http://niaid.abcc.ncifcrf.gov/geneReport.jsp?rowids=,164000,161914,200452,153595	4	0.0149	0.370786
GOTERM_MF_ALL	GO:0015291~secondary active transmembrane transporter activity	http://niaid.abcc.ncifcrf.gov/geneReport.jsp?rowids=,202391,164000,161914,200452,153595	5	0.0187	0.382094
SP_PIR_KEYWORDS	Symport	http://niaid.abcc.ncifcrf.gov/geneReport.jsp?rowids=,164000,200452,153595	3	0.0112	0.576233
GOTERM_MF_ALL	GO:0022804~active transmembrane transporter activity	http://niaid.abcc.ncifcrf.gov/geneReport.jsp?rowids=,202391,161390,164000,161914,200452,161790,153595	7	0.0261	0.577121
Functional Group 110	Median: 0.5293201832619903	Geo: 0.4540017201960695	http://niaid.abcc.ncifcrf.gov/geneReport.jsp?rowids=,153591,151695,165373,201642,151552,203846,205641,200535,204109,204530,160915,199796,166677,163633,199432,160619,204632,152801,204491,203876,201487,165328,163981,165488,164534,153539,203051,203634,161509,161777,166495,206886,200118,202657,151195,151625,199634,200603,166727,163819,166474,163559,165535,164561,157036,165764,165524,206816,166881,160…
GOTERM_BP_ALL	GO:0044260~cellular macromolecule metabolic process	http://niaid.abcc.ncifcrf.gov/geneReport.jsp?rowids=,153591,151695,165373,201642,151552,203846,205641,200535,204109,204530,160915,199796,166677,163633,199432,160619,204632,152801,204491,203876,201487,165328,163981,165488,164534,153539,203051,203634,161509,161777,166495,206886,200118,202657,151195,151625,199634,200603,166727,163819,166474,163559,165535,164561,157036,165764,165524,206816,166881,160…	60	0.2239	0.231488
GOTERM_BP_ALL	GO:0019538~protein metabolic process	http://niaid.abcc.ncifcrf.gov/geneReport.jsp?rowids=,153591,151695,165373,201642,151552,203846,205641,200399,200535,204109,204530,153605,160915,199796,166677,163633,161867,199432,160619,204632,152801,204491,203876,201487,165328,163981,165488,164534,153539,203051,203634,161509,166495,206886,200118,202657,151195,151625,199634,200603,166727,163819,163559,165535,164561,157036,165764,165524,206816,166…	62	0.2313	0.268421
GOTERM_BP_ALL	GO:0044267~cellular protein metabolic process	http://niaid.abcc.ncifcrf.gov/geneReport.jsp?rowids=,153591,151695,165373,201642,151552,203846,205641,200535,204109,204530,160915,199796,166677,163633,199432,160619,204632,152801,204491,203876,201487,165328,163981,165488,164534,153539,203051,203634,161509,166495,206886,200118,202657,151195,151625,199634,200603,166727,163819,163559,165535,164561,157036,165764,165524,206816,166881,160867,163305,161…	57	0.2127	0.341354
GOTERM_BP_ALL	GO:0006464~protein modification process	http://niaid.abcc.ncifcrf.gov/geneReport.jsp?rowids=,152801,203634,161509,166495,206886,151552,204491,151195,163305,151625,205641,200603,163819,163559,165535,165488,157036,160915,153539,199796,166677,163633,164297,160619	24	0.0896	0.717287
GOTERM_BP_ALL	GO:0043170~macromolecule metabolic process	http://niaid.abcc.ncifcrf.gov/geneReport.jsp?rowids=,153591,161442,151695,165373,201642,151552,203846,200392,205641,200256,170545,200399,200535,204109,204529,167014,204530,153605,166205,160915,166677,199796,163633,151108,161867,199432,160619,204632,164397,152801,159532,163855,203876,205135,204491,165480,201487,165328,163981,166982,165488,164534,166977,153539,158731,203051,168605,163998,162771,153…	94	0.3507	0.74513
GOTERM_BP_ALL	GO:0043412~biopolymer modification	http://niaid.abcc.ncifcrf.gov/geneReport.jsp?rowids=,152801,203634,161509,166495,206886,151552,204491,151195,163305,151625,205641,200603,163819,163559,165535,165488,157036,160915,153539,199796,166677,163633,164297,160619	24	0.0896	0.772449
Functional Group 111	Median: 0.3670882953878444	Geo: 0.46545055804984103	http://niaid.abcc.ncifcrf.gov/geneReport.jsp?rowids=,166495,161491,199796,153539,163633,205641,190439,161790
GOTERM_BP_ALL	GO:0042325~regulation of phosphorylation	http://niaid.abcc.ncifcrf.gov/geneReport.jsp?rowids=,166495,161491,199796	3	0.0112	0.354058
GOTERM_BP_ALL	GO:0019220~regulation of phosphate metabolic process	http://niaid.abcc.ncifcrf.gov/geneReport.jsp?rowids=,166495,161491,199796	3	0.0112	0.367088
GOTERM_BP_ALL	GO:0051174~regulation of phosphorus metabolic process	http://niaid.abcc.ncifcrf.gov/geneReport.jsp?rowids=,166495,161491,199796	3	0.0112	0.367088
GOTERM_BP_ALL	GO:0016310~phosphorylation	http://niaid.abcc.ncifcrf.gov/geneReport.jsp?rowids=,166495,161491,153539,199796,163633,205641,190439,161790	8	0.0299	0.983736
Functional Group 112	Median: 0.5162855131830628	Geo: 0.4682652694231382	http://niaid.abcc.ncifcrf.gov/geneReport.jsp?rowids=,151695,151666,153605,166977,199796,202084,159691
GOTERM_MF_ALL	GO:0019899~enzyme binding	http://niaid.abcc.ncifcrf.gov/geneReport.jsp?rowids=,151695,151666,153605,166977,199796,202084,159691	7	0.0261	0.337085
GOTERM_MF_ALL	GO:0019901~protein kinase binding	http://niaid.abcc.ncifcrf.gov/geneReport.jsp?rowids=,151666,199796,159691	3	0.0112	0.516286
GOTERM_MF_ALL	GO:0019900~kinase binding	http://niaid.abcc.ncifcrf.gov/geneReport.jsp?rowids=,151666,199796,159691	3	0.0112	0.589992
Functional Group 113	Median: 0.44582994126450504	Geo: 0.47839145554657836	http://niaid.abcc.ncifcrf.gov/geneReport.jsp?rowids=,157036,203846,203288
GOTERM_BP_ALL	GO:0007596~blood coagulation	http://niaid.abcc.ncifcrf.gov/geneReport.jsp?rowids=,157036,203846,203288	3	0.0112	0.43053
GOTERM_BP_ALL	GO:0050817~coagulation	http://niaid.abcc.ncifcrf.gov/geneReport.jsp?rowids=,157036,203846,203288	3	0.0112	0.436694
GOTERM_BP_ALL	GO:0007599~hemostasis	http://niaid.abcc.ncifcrf.gov/geneReport.jsp?rowids=,157036,203846,203288	3	0.0112	0.454966
GOTERM_BP_ALL	GO:0050878~regulation of body fluid levels	http://niaid.abcc.ncifcrf.gov/geneReport.jsp?rowids=,157036,203846,203288	3	0.0112	0.612314
Functional Group 114	Median: 0.4506072527649989	Geo: 0.48099816006883334	http://niaid.abcc.ncifcrf.gov/geneReport.jsp?rowids=,166996,203876,169054,165373,164258,167024
GOTERM_BP_ALL	GO:0006606~protein import into nucleus	http://niaid.abcc.ncifcrf.gov/geneReport.jsp?rowids=,166996,203876,169054	3	0.0112	0.399196
GOTERM_BP_ALL	GO:0051170~nuclear import	http://niaid.abcc.ncifcrf.gov/geneReport.jsp?rowids=,166996,203876,169054	3	0.0112	0.411829
GOTERM_BP_ALL	GO:0051169~nuclear transport	http://niaid.abcc.ncifcrf.gov/geneReport.jsp?rowids=,166996,165373,203876,169054	4	0.0149	0.416564
GOTERM_BP_ALL	GO:0017038~protein import	http://niaid.abcc.ncifcrf.gov/geneReport.jsp?rowids=,166996,203876,169054	3	0.0112	0.484651
GOTERM_BP_ALL	GO:0006605~protein targeting	http://niaid.abcc.ncifcrf.gov/geneReport.jsp?rowids=,164258,166996,167024,203876,169054	5	0.0187	0.55979
GOTERM_BP_ALL	GO:0006913~nucleocytoplasmic transport	http://niaid.abcc.ncifcrf.gov/geneReport.jsp?rowids=,166996,203876,169054	3	0.0112	0.666533
Functional Group 115	Median: 0.5403969620922597	Geo: 0.5066296302334052	http://niaid.abcc.ncifcrf.gov/geneReport.jsp?rowids=,161578,169389,153539,205641,163511,164878,153561,160619,199796,203133
GOTERM_BP_ALL	GO:0051301~cell division	http://niaid.abcc.ncifcrf.gov/geneReport.jsp?rowids=,161578,169389,153539,205641	4	0.0149	0.357994
GOTERM_CC_ALL	GO:0015630~microtubule cytoskeleton	http://niaid.abcc.ncifcrf.gov/geneReport.jsp?rowids=,163511,169389,153539,205641,164878,153561,160619	7	0.0261	0.429191
SP_PIR_KEYWORDS	cell cycle	http://niaid.abcc.ncifcrf.gov/geneReport.jsp?rowids=,169389,153539,199796,205641,203133	5	0.0187	0.651603
SP_PIR_KEYWORDS	cell division	http://niaid.abcc.ncifcrf.gov/geneReport.jsp?rowids=,169389,153539,205641	3	0.0112	0.658041
Functional Group 116	Median: 0.6630273575232472	Geo: 0.5115529792311557	http://niaid.abcc.ncifcrf.gov/geneReport.jsp?rowids=,166982,165488,199796,201918,166495,161867,201487,162771,169279,205593
GOTERM_CC_ALL	GO:0045121~lipid raft	http://niaid.abcc.ncifcrf.gov/geneReport.jsp?rowids=,166982,165488,199796,201918	4	0.0149	0.0973998
GOTERM_BP_ALL	GO:0009893~positive regulation of metabolic process	http://niaid.abcc.ncifcrf.gov/geneReport.jsp?rowids=,166982,165488,166495,199796,161867,201487,162771,169279,205593	9	0.0336	0.428414
GOTERM_BP_ALL	GO:0045893~positive regulation of transcription, DNA-dependent	http://niaid.abcc.ncifcrf.gov/geneReport.jsp?rowids=,166982,165488,199796,162771,205593	5	0.0187	0.63177
GOTERM_BP_ALL	GO:0031325~positive regulation of cellular metabolic process	http://niaid.abcc.ncifcrf.gov/geneReport.jsp?rowids=,166982,165488,166495,199796,201487,162771,205593	7	0.0261	0.663027
GOTERM_BP_ALL	GO:0045941~positive regulation of transcription	http://niaid.abcc.ncifcrf.gov/geneReport.jsp?rowids=,166982,165488,199796,162771,205593	5	0.0187	0.775772
GOTERM_BP_ALL	GO:0045935~positive regulation of nucleobase, nucleoside, nucleotide and nucleic acid metabolic process	http://niaid.abcc.ncifcrf.gov/geneReport.jsp?rowids=,166982,165488,199796,162771,205593	5	0.0187	0.807977
GOTERM_BP_ALL	GO:0045944~positive regulation of transcription from RNA polymerase II promoter	http://niaid.abcc.ncifcrf.gov/geneReport.jsp?rowids=,166982,165488,205593	3	0.0112	0.836736
Functional Group 117	Median: 0.36783748741670425	Geo: 0.5133780627331316	http://niaid.abcc.ncifcrf.gov/geneReport.jsp?rowids=,161442,200403,163631,161041,166460,166977,160867,205436
GOTERM_BP_ALL	GO:0050953~sensory perception of light stimulus	http://niaid.abcc.ncifcrf.gov/geneReport.jsp?rowids=,161442,200403,163631,161041	4	0.0149	0.367837
GOTERM_BP_ALL	GO:0007601~visual perception	http://niaid.abcc.ncifcrf.gov/geneReport.jsp?rowids=,161442,200403,163631,161041	4	0.0149	0.367837
GOTERM_BP_ALL	GO:0007600~sensory perception	http://niaid.abcc.ncifcrf.gov/geneReport.jsp?rowids=,161442,200403,166460,163631,166977,160867,205436,161041	8	0.0299	1
Functional Group 118	Median: 0.584287439511538	Geo: 0.5711078021669196	http://niaid.abcc.ncifcrf.gov/geneReport.jsp?rowids=,204530,159691,201918
UP_SEQ_FEATURE	repeat:5	http://niaid.abcc.ncifcrf.gov/geneReport.jsp?rowids=,204530,159691,201918	3	0.0112	0.392365
UP_SEQ_FEATURE	repeat:4	http://niaid.abcc.ncifcrf.gov/geneReport.jsp?rowids=,204530,159691,201918	3	0.0112	0.549632
UP_SEQ_FEATURE	repeat:3	http://niaid.abcc.ncifcrf.gov/geneReport.jsp?rowids=,204530,159691,201918	3	0.0112	0.584287
UP_SEQ_FEATURE	repeat:2	http://niaid.abcc.ncifcrf.gov/geneReport.jsp?rowids=,204530,159691,201918	3	0.0112	0.694386
UP_SEQ_FEATURE	repeat:1	http://niaid.abcc.ncifcrf.gov/geneReport.jsp?rowids=,204530,159691,201918	3	0.0112	0.694386
Functional Group 119	Median: 0.573148928743367	Geo: 0.5958701275685943	http://niaid.abcc.ncifcrf.gov/geneReport.jsp?rowids=,153539,151625,203133,204529,161578,159532,199796,166913,205641,169389
GOTERM_BP_ALL	GO:0051329~interphase of mitotic cell cycle	http://niaid.abcc.ncifcrf.gov/geneReport.jsp?rowids=,153539,151625,203133	3	0.0112	0.424331
GOTERM_BP_ALL	GO:0051325~interphase	http://niaid.abcc.ncifcrf.gov/geneReport.jsp?rowids=,153539,151625,203133	3	0.0112	0.43053
GOTERM_BP_ALL	GO:0000074~regulation of progression through cell cycle	http://niaid.abcc.ncifcrf.gov/geneReport.jsp?rowids=,204529,161578,159532,153539,199796,203133	6	0.0224	0.536645
GOTERM_BP_ALL	GO:0051726~regulation of cell cycle	http://niaid.abcc.ncifcrf.gov/geneReport.jsp?rowids=,204529,161578,159532,153539,199796,203133	6	0.0224	0.545079
GOTERM_BP_ALL	GO:0022402~cell cycle process	http://niaid.abcc.ncifcrf.gov/geneReport.jsp?rowids=,204529,166913,161578,159532,153539,199796,151625,205641,203133	9	0.0336	0.553611
GOTERM_BP_ALL	GO:0007049~cell cycle	http://niaid.abcc.ncifcrf.gov/geneReport.jsp?rowids=,204529,166913,161578,159532,169389,153539,199796,151625,205641,203133	10	0.0373	0.592687
SP_PIR_KEYWORDS	cell cycle	http://niaid.abcc.ncifcrf.gov/geneReport.jsp?rowids=,169389,153539,199796,205641,203133	5	0.0187	0.651603
GOTERM_BP_ALL	GO:0022403~cell cycle phase	http://niaid.abcc.ncifcrf.gov/geneReport.jsp?rowids=,166913,153539,151625,205641,203133	5	0.0187	0.70741
GOTERM_BP_ALL	GO:0000278~mitotic cell cycle	http://niaid.abcc.ncifcrf.gov/geneReport.jsp?rowids=,153539,151625,205641,203133	4	0.0149	0.806616
KEGG_PATHWAY	rno04110:Cell cycle	http://niaid.abcc.ncifcrf.gov/geneReport.jsp?rowids=,161578,153539,203133	3	0.0112	0.865587
Functional Group 120	Median: 0.6943357737857934	Geo: 0.5983168351438664	http://niaid.abcc.ncifcrf.gov/geneReport.jsp?rowids=,169389,201747,153810,151625,169279,167024,199541,161390,160565,161790,160619,166957,205593
GOTERM_MF_ALL	GO:0003924~GTPase activity	http://niaid.abcc.ncifcrf.gov/geneReport.jsp?rowids=,169389,201747,153810,151625,169279	5	0.0187	0.271972
GOTERM_MF_ALL	GO:0005525~GTP binding	http://niaid.abcc.ncifcrf.gov/geneReport.jsp?rowids=,167024,169389,199541,201747,153810,151625,169279	7	0.0261	0.383715
GOTERM_MF_ALL	GO:0032561~guanyl ribonucleotide binding	http://niaid.abcc.ncifcrf.gov/geneReport.jsp?rowids=,167024,169389,199541,201747,153810,151625,169279	7	0.0261	0.392715
GOTERM_MF_ALL	GO:0019001~guanyl nucleotide binding	http://niaid.abcc.ncifcrf.gov/geneReport.jsp?rowids=,167024,169389,199541,201747,153810,151625,169279	7	0.0261	0.409014
UP_SEQ_FEATURE	short sequence motif:Effector region	http://niaid.abcc.ncifcrf.gov/geneReport.jsp?rowids=,201747,153810,169279	3	0.0112	0.500382
SP_PIR_KEYWORDS	prenylation	http://niaid.abcc.ncifcrf.gov/geneReport.jsp?rowids=,201747,153810,169279	3	0.0112	0.592106
SP_PIR_KEYWORDS	GTP-binding	http://niaid.abcc.ncifcrf.gov/geneReport.jsp?rowids=,169389,199541,201747,153810,151625,169279	6	0.0224	0.597538
INTERPRO	IPR013753:Ras	http://niaid.abcc.ncifcrf.gov/geneReport.jsp?rowids=,201747,153810,169279	3	0.0112	0.679341
GOTERM_MF_ALL	GO:0016462~pyrophosphatase activity	http://niaid.abcc.ncifcrf.gov/geneReport.jsp?rowids=,161390,160565,169389,201747,153810,151625,161790,169279,160619	9	0.0336	0.709331
GOTERM_MF_ALL	GO:0016818~hydrolase activity, acting on acid anhydrides, in phosphorus-containing anhydrides	http://niaid.abcc.ncifcrf.gov/geneReport.jsp?rowids=,161390,160565,169389,201747,153810,151625,161790,169279,160619	9	0.0336	0.716827
GOTERM_MF_ALL	GO:0016817~hydrolase activity, acting on acid anhydrides	http://niaid.abcc.ncifcrf.gov/geneReport.jsp?rowids=,161390,160565,169389,201747,153810,151625,161790,169279,160619	9	0.0336	0.726018
UP_SEQ_FEATURE	nucleotide phosphate-binding region:GTP	http://niaid.abcc.ncifcrf.gov/geneReport.jsp?rowids=,169389,201747,153810,169279	4	0.0149	0.787915
GOTERM_MF_ALL	GO:0017111~nucleoside-triphosphatase activity	http://niaid.abcc.ncifcrf.gov/geneReport.jsp?rowids=,161390,169389,201747,153810,151625,161790,169279,160619	8	0.0299	0.789441
INTERPRO	IPR001806:Ras GTPase	http://niaid.abcc.ncifcrf.gov/geneReport.jsp?rowids=,201747,153810,169279	3	0.0112	0.806674
INTERPRO	IPR005225:Small GTP-binding protein domain	http://niaid.abcc.ncifcrf.gov/geneReport.jsp?rowids=,201747,153810,169279	3	0.0112	0.806674
GOTERM_BP_ALL	GO:0007264~small GTPase mediated signal transduction	http://niaid.abcc.ncifcrf.gov/geneReport.jsp?rowids=,201747,153810,166957,169279,205593	5	0.0187	0.895346
Functional Group 121	Median: 0.6539534756269976	Geo: 0.623865943869574	http://niaid.abcc.ncifcrf.gov/geneReport.jsp?rowids=,165488,161777,166977,151625,161867,164878,164397,190439
GOTERM_BP_ALL	GO:0043285~biopolymer catabolic process	http://niaid.abcc.ncifcrf.gov/geneReport.jsp?rowids=,165488,161777,166977,151625,161867,164878	6	0.0224	0.448238
GOTERM_BP_ALL	GO:0009057~macromolecule catabolic process	http://niaid.abcc.ncifcrf.gov/geneReport.jsp?rowids=,165488,164397,161777,166977,151625,161867,190439,164878	8	0.0299	0.501414
GOTERM_BP_ALL	GO:0044265~cellular macromolecule catabolic process	http://niaid.abcc.ncifcrf.gov/geneReport.jsp?rowids=,165488,164397,161777,151625,190439,164878	6	0.0224	0.620648
GOTERM_BP_ALL	GO:0044275~cellular carbohydrate catabolic process	http://niaid.abcc.ncifcrf.gov/geneReport.jsp?rowids=,164397,161777,190439	3	0.0112	0.687259
GOTERM_BP_ALL	GO:0016052~carbohydrate catabolic process	http://niaid.abcc.ncifcrf.gov/geneReport.jsp?rowids=,164397,161777,190439	3	0.0112	0.718218
GOTERM_BP_ALL	GO:0030163~protein catabolic process	http://niaid.abcc.ncifcrf.gov/geneReport.jsp?rowids=,165488,161867,164878	3	0.0112	0.85629
Functional Group 122	Median: 0.6065047716345815	Geo: 0.6496646453583927	http://niaid.abcc.ncifcrf.gov/geneReport.jsp?rowids=,160915,166977,153539,205135,203133,204529,167014,169389,204491,205641
GOTERM_BP_ALL	GO:0006974~response to DNA damage stimulus	http://niaid.abcc.ncifcrf.gov/geneReport.jsp?rowids=,160915,166977,153539,205135,203133	5	0.0187	0.555779
GOTERM_BP_ALL	GO:0006281~DNA repair	http://niaid.abcc.ncifcrf.gov/geneReport.jsp?rowids=,160915,166977,205135,203133	4	0.0149	0.606505
GOTERM_BP_ALL	GO:0006259~DNA metabolic process	http://niaid.abcc.ncifcrf.gov/geneReport.jsp?rowids=,204529,167014,160915,169389,166977,205135,204491,205641,203133	9	0.0336	0.813451
Functional Group 123	Median: 0.6219898741716327	Geo: 0.6966352298684948	http://niaid.abcc.ncifcrf.gov/geneReport.jsp?rowids=,161130,200118,200622,202426,200256,167024,200392,166727
INTERPRO	IPR000504:RNA recognition motif, RNP-1	http://niaid.abcc.ncifcrf.gov/geneReport.jsp?rowids=,161130,200118,200622,202426	4	0.0149	0.554771
INTERPRO	IPR012677:Nucleotide-binding, alpha-beta plait	http://niaid.abcc.ncifcrf.gov/geneReport.jsp?rowids=,161130,200118,200622,202426	4	0.0149	0.581022
SMART	SM00360:RRM	http://niaid.abcc.ncifcrf.gov/geneReport.jsp?rowids=,161130,200118,200622,202426	4	0.0149	0.62199
GOTERM_BP_ALL	GO:0006396~RNA processing	http://niaid.abcc.ncifcrf.gov/geneReport.jsp?rowids=,161130,200622,200256,202426	4	0.0149	0.891276
GOTERM_MF_ALL	GO:0003723~RNA binding	http://niaid.abcc.ncifcrf.gov/geneReport.jsp?rowids=,161130,167024,200622,200392,202426,166727	6	0.0224	0.918175
Functional Group 124	Median: 0.7302091746768322	Geo: 0.702941300848263	http://niaid.abcc.ncifcrf.gov/geneReport.jsp?rowids=,164561,200256,205593,199432,151318
GOTERM_BP_ALL	GO:0007200~G-protein signaling, coupled to IP3 second messenger (phospholipase C activating)	http://niaid.abcc.ncifcrf.gov/geneReport.jsp?rowids=,164561,200256,205593	3	0.0112	0.478793
GOTERM_BP_ALL	GO:0048015~phosphoinositide-mediated signaling	http://niaid.abcc.ncifcrf.gov/geneReport.jsp?rowids=,164561,200256,205593	3	0.0112	0.577714
GOTERM_BP_ALL	GO:0019932~second-messenger-mediated signaling	http://niaid.abcc.ncifcrf.gov/geneReport.jsp?rowids=,164561,200256,199432,205593	4	0.0149	0.882705
GOTERM_BP_ALL	GO:0007186~G-protein coupled receptor protein signaling pathway	http://niaid.abcc.ncifcrf.gov/geneReport.jsp?rowids=,164561,200256,205593,151318	4	0.0149	1
Functional Group 125	Median: 0.7630227318018707	Geo: 0.7566746589956841	http://niaid.abcc.ncifcrf.gov/geneReport.jsp?rowids=,161130,200622,151625,200256,202426
GOTERM_BP_ALL	GO:0016071~mRNA metabolic process	http://niaid.abcc.ncifcrf.gov/geneReport.jsp?rowids=,161130,200622,151625,200256	4	0.0149	0.637057
GOTERM_BP_ALL	GO:0006397~mRNA processing	http://niaid.abcc.ncifcrf.gov/geneReport.jsp?rowids=,161130,200622,200256	3	0.0112	0.763023
GOTERM_BP_ALL	GO:0006396~RNA processing	http://niaid.abcc.ncifcrf.gov/geneReport.jsp?rowids=,161130,200622,200256,202426	4	0.0149	0.891276
Functional Group 126	Median: 0.9774118444052101	Geo: 0.7884701149292698	http://niaid.abcc.ncifcrf.gov/geneReport.jsp?rowids=,161442,204515,206886,160565,205887,151552,163515,205583,200392,200256,200399,163819,161041,151635,204109,166677,165764,152801,165477,165480,204491,202260,201918,201360,161375,204073,204503,166977,158731,151279,155338,204751,161390,205641,151108,163497,164534,205899
GOTERM_MF_ALL	GO:0046914~transition metal ion binding	http://niaid.abcc.ncifcrf.gov/geneReport.jsp?rowids=,161442,204515,206886,160565,205887,151552,163515,205583,200392,200256,200399,163819,161041,151635,204109,166677,165764,152801,165477,165480,204491,202260,201918,201360,161375,204073,204503,166977,158731,151279,155338,204751	32	0.1194	0.374443
SP_PIR_KEYWORDS	metal-binding	http://niaid.abcc.ncifcrf.gov/geneReport.jsp?rowids=,161442,161390,204515,206886,160565,205887,205583,163515,200392,205641,200399,163819,204109,166677,165764,151108,163497,165480,204491,164534,161375,204503,205899,166977,151279	25	0.0933	0.841894
SP_PIR_KEYWORDS	zinc	http://niaid.abcc.ncifcrf.gov/geneReport.jsp?rowids=,161442,204109,204515,161375,204503,166977,205583,204491,165480,166677,165764,163819	12	0.0448	0.977412
GOTERM_MF_ALL	GO:0008270~zinc ion binding	http://niaid.abcc.ncifcrf.gov/geneReport.jsp?rowids=,161442,204515,165480,204491,205583,201360,161041,163819,204109,161375,204503,166977,166677,165764	14	0.0522	0.990325
SP_PIR_KEYWORDS	zinc-finger	http://niaid.abcc.ncifcrf.gov/geneReport.jsp?rowids=,204503,205583,204491,165480,163819	5	0.0187	0.998683
Functional Group 127	Median: 0.8142023539978843	Geo: 0.8106885522825473	http://niaid.abcc.ncifcrf.gov/geneReport.jsp?rowids=,199788,161390,154466,200118,167024,201747,153810,205641,151625,202426,166727,163633,163497,166876,166808,160619,199812,199541,165063,169279,163525,166913,161130,169389,158731,153539,200622,203051,190439,199467
GOTERM_MF_ALL	GO:0000166~nucleotide binding	http://niaid.abcc.ncifcrf.gov/geneReport.jsp?rowids=,199788,161390,154466,200118,167024,201747,153810,205641,151625,202426,166727,163633,163497,166876,166808,160619,199812,199541,165063,169279,163525,166913,161130,169389,158731,153539,200622,203051,190439,199467	30	0.1119	0.651845
GOTERM_MF_ALL	GO:0017076~purine nucleotide binding	http://niaid.abcc.ncifcrf.gov/geneReport.jsp?rowids=,199788,161390,154466,167024,201747,153810,205641,151625,166727,163633,163497,166876,160619,199812,199541,165063,169279,163525,166913,158731,153539,169389,203051,190439,199467	25	0.0933	0.756993
GOTERM_MF_ALL	GO:0030554~adenyl nucleotide binding	http://niaid.abcc.ncifcrf.gov/geneReport.jsp?rowids=,161390,199788,154466,199812,199541,165063,205641,166727,163525,166913,169389,153539,158731,163633,203051,190439,163497,199467,166876,160619	20	0.0746	0.797216
GOTERM_MF_ALL	GO:0032555~purine ribonucleotide binding	http://niaid.abcc.ncifcrf.gov/geneReport.jsp?rowids=,161390,199788,167024,199812,199541,201747,153810,151625,205641,169279,166727,163525,166913,169389,153539,158731,163633,203051,190439,163497,199467,166876,160619	23	0.0858	0.814202
GOTERM_MF_ALL	GO:0032553~ribonucleotide binding	http://niaid.abcc.ncifcrf.gov/geneReport.jsp?rowids=,161390,199788,167024,199812,199541,201747,153810,151625,205641,169279,166727,163525,166913,169389,153539,158731,163633,203051,190439,163497,199467,166876,160619	23	0.0858	0.814202
SP_PIR_KEYWORDS	nucleotide-binding	http://niaid.abcc.ncifcrf.gov/geneReport.jsp?rowids=,161390,199541,201747,153810,151625,205641,169279,163525,166913,169389,153539,158731,163633,203051,190439,163497,166808,166876,160619	19	0.0709	0.842559
GOTERM_MF_ALL	GO:0032559~adenyl ribonucleotide binding	http://niaid.abcc.ncifcrf.gov/geneReport.jsp?rowids=,161390,199788,199812,199541,205641,166727,163525,166913,169389,153539,158731,163633,203051,190439,163497,166876,199467,160619	18	0.0672	0.857226
GOTERM_MF_ALL	GO:0005524~ATP binding	http://niaid.abcc.ncifcrf.gov/geneReport.jsp?rowids=,161390,199812,199541,205641,166727,163525,166913,169389,153539,158731,163633,203051,190439,163497,166876,199467,160619	17	0.0634	0.892402
SP_PIR_KEYWORDS	atp-binding	http://niaid.abcc.ncifcrf.gov/geneReport.jsp?rowids=,161390,199541,205641,163525,166913,153539,158731,163633,203051,190439,163497,166876,160619	13	0.0485	0.899815
Functional Group 128	Median: 0.9428742964708263	Geo: 0.8561046320319253	http://niaid.abcc.ncifcrf.gov/geneReport.jsp?rowids=,166982,151320,165488,204529,153403,151324,166205,161095,170545,205593,162771,153591,151695,199788,166489,166495,151625,200603,163819,199796,161867,199432,159532,163855,160867,165480,201487,169279,163981,161130,161491,166977,161390,160565,205641,200256,161790,202426,167014,160915,163497,166876,164397,205135,204491,202222,203133,201918,163525,205…
GOTERM_BP_ALL	GO:0006357~regulation of transcription from RNA polymerase II promoter	http://niaid.abcc.ncifcrf.gov/geneReport.jsp?rowids=,166982,151320,165488,204529,153403,151324,166205,161095,170545,205593	10	0.0373	0.355717
GOTERM_BP_ALL	GO:0006366~transcription from RNA polymerase II promoter	http://niaid.abcc.ncifcrf.gov/geneReport.jsp?rowids=,166982,151320,165488,204529,153403,151324,166205,161095,162771,170545,205593	11	0.041	0.527337
GOTERM_BP_ALL	GO:0019222~regulation of metabolic process	http://niaid.abcc.ncifcrf.gov/geneReport.jsp?rowids=,153591,151695,153403,199788,166489,166495,151625,170545,200603,163819,204529,151320,151324,166205,199796,161867,161095,199432,205593,159532,163855,160867,165480,201487,169279,163981,166982,165488,161130,161491,166977,162771	32	0.1194	0.713982
SP_PIR_KEYWORDS	Transcription regulation	http://niaid.abcc.ncifcrf.gov/geneReport.jsp?rowids=,151320,151695,153403,161130,159532,151324,163855,161095,162771,170545,200603,163819	12	0.0448	0.729441
SP_PIR_KEYWORDS	Transcription	http://niaid.abcc.ncifcrf.gov/geneReport.jsp?rowids=,151320,151695,153403,161130,159532,151324,163855,161095,162771,170545,200603,163819	12	0.0448	0.747742
GOTERM_BP_ALL	GO:0031323~regulation of cellular metabolic process	http://niaid.abcc.ncifcrf.gov/geneReport.jsp?rowids=,153591,151695,153403,199788,166489,166495,151625,170545,200603,163819,204529,151320,151324,166205,199796,161095,199432,205593,159532,163855,160867,165480,201487,166982,165488,161130,161491,166977,162771	29	0.1082	0.80638
GOTERM_BP_ALL	GO:0006139~nucleobase, nucleoside, nucleotide and nucleic acid metabolic process	http://niaid.abcc.ncifcrf.gov/geneReport.jsp?rowids=,161390,153403,199788,151695,166489,160565,151625,205641,200256,161790,170545,202426,200603,163819,151320,204529,167014,151324,166205,160915,199796,163497,166876,161095,205593,164397,159532,163855,205135,204491,165480,202222,203133,201918,166982,163525,165488,161130,205899,169389,166977,200622,203051,162771	44	0.1642	0.809572
GOTERM_BP_ALL	GO:0010468~regulation of gene expression	http://niaid.abcc.ncifcrf.gov/geneReport.jsp?rowids=,153591,151695,153403,199788,166489,205641,151625,170545,202426,200603,163819,204529,151320,151324,166205,199796,161095,199432,205593,159532,163855,165480,166982,165488,161130,162771	26	0.097	0.861397
GOTERM_BP_ALL	GO:0006355~regulation of transcription, DNA-dependent	http://niaid.abcc.ncifcrf.gov/geneReport.jsp?rowids=,153403,151695,159532,163855,165480,151625,170545,200603,163819,166982,151320,165488,204529,161130,151324,166205,199796,162771,161095,205593	20	0.0746	0.932228
GOTERM_BP_ALL	GO:0045449~regulation of transcription	http://niaid.abcc.ncifcrf.gov/geneReport.jsp?rowids=,199788,153403,151695,166489,159532,163855,165480,151625,170545,200603,163819,166982,151320,165488,204529,161130,151324,166205,199796,162771,161095,205593	22	0.0821	0.935831
GOTERM_BP_ALL	GO:0006351~transcription, DNA-dependent	http://niaid.abcc.ncifcrf.gov/geneReport.jsp?rowids=,153403,151695,159532,163855,165480,151625,200256,170545,200603,163819,166982,151320,165488,204529,161130,151324,166205,199796,162771,161095,205593	21	0.0784	0.939369
GOTERM_BP_ALL	GO:0032774~RNA biosynthetic process	http://niaid.abcc.ncifcrf.gov/geneReport.jsp?rowids=,153403,151695,159532,163855,165480,151625,200256,170545,200603,163819,166982,151320,165488,204529,161130,151324,166205,199796,162771,161095,205593	21	0.0784	0.940649
GOTERM_MF_ALL	GO:0030528~transcription regulator activity	http://niaid.abcc.ncifcrf.gov/geneReport.jsp?rowids=,153403,166996,159532,163855,165480,170545,163819,204529,151320,151324,160608,166205,199796,162771,161095	15	0.056	0.9451
GOTERM_BP_ALL	GO:0006350~transcription	http://niaid.abcc.ncifcrf.gov/geneReport.jsp?rowids=,199788,153403,151695,166489,159532,163855,165480,151625,200256,170545,200603,163819,166982,151320,165488,204529,161130,151324,166205,199796,162771,161095,205593	23	0.0858	0.950811
GOTERM_BP_ALL	GO:0019219~regulation of nucleobase, nucleoside, nucleotide and nucleic acid metabolic process	http://niaid.abcc.ncifcrf.gov/geneReport.jsp?rowids=,199788,153403,151695,166489,159532,163855,165480,151625,170545,200603,163819,166982,151320,165488,204529,161130,151324,166205,199796,162771,161095,205593	22	0.0821	0.956338
GOTERM_MF_ALL	GO:0003700~transcription factor activity	http://niaid.abcc.ncifcrf.gov/geneReport.jsp?rowids=,151320,204529,159532,151324,160608,166205,161095,162771,170545	9	0.0336	0.969731
GOTERM_BP_ALL	GO:0016070~RNA metabolic process	http://niaid.abcc.ncifcrf.gov/geneReport.jsp?rowids=,151695,153403,151625,200256,170545,200603,202426,163819,204529,151320,151324,166205,199796,161095,205593,159532,163855,165480,166982,165488,163525,161130,200622,203051,162771	25	0.0933	0.969987
SP_PIR_KEYWORDS	dna-binding	http://niaid.abcc.ncifcrf.gov/geneReport.jsp?rowids=,151320,159532,151324,163855,166205,205135,162771,151272,170545	9	0.0336	0.973243
GOTERM_BP_ALL	GO:0043283~biopolymer metabolic process	http://niaid.abcc.ncifcrf.gov/geneReport.jsp?rowids=,151695,151552,205641,200256,170545,204529,167014,160915,166205,199796,166677,163633,161867,160619,152801,159532,163855,165480,204491,205135,166982,165488,153539,166977,203051,162771,153403,203634,161509,161777,166495,206886,151195,151625,200603,202426,163819,166474,163559,151320,165535,157036,151324,161095,205593,163305,203133,164878,163525,161…	53	0.1978	0.988303
GOTERM_BP_ALL	GO:0010467~gene expression	http://niaid.abcc.ncifcrf.gov/geneReport.jsp?rowids=,153591,153403,199788,151695,166489,151625,205641,200256,170545,202426,200603,166727,163819,165535,204529,151320,151324,166205,199796,161095,199432,205593,159532,163855,165480,166982,163525,165488,161130,200622,203051,162771	32	0.1194	0.991845
GOTERM_MF_ALL	GO:0003677~DNA binding	http://niaid.abcc.ncifcrf.gov/geneReport.jsp?rowids=,159532,163855,165480,205135,151625,205641,170545,204529,151320,151324,160608,166205,169389,162771,161095,151272	16	0.0597	0.992328
GOTERM_MF_ALL	GO:0003676~nucleic acid binding	http://niaid.abcc.ncifcrf.gov/geneReport.jsp?rowids=,200118,167024,151625,200392,205641,200256,170545,202426,166727,163819,204529,151320,204775,160608,151324,166205,165524,161095,199432,159532,163855,165480,205135,161130,169389,200622,203051,162771,151272	29	0.1082	0.99462
SP_PIR_KEYWORDS	nucleus	http://niaid.abcc.ncifcrf.gov/geneReport.jsp?rowids=,151695,161714,159532,163855,205135,165480,205641,170545,163819,151320,204529,161130,151324,160608,166205,153539,200622,169054,162771,161095,200548	21	0.0784	0.997601
GOTERM_CC_ALL	GO:0005634~nucleus	http://niaid.abcc.ncifcrf.gov/geneReport.jsp?rowids=,151695,160631,161714,151625,205641,200256,164151,170545,163819,151320,204529,151324,160608,166205,199796,169054,151450,161095,151698,159532,163855,204958,205135,165480,203133,161130,205899,166977,153539,200622,164405,203051,162771,200548	34	0.1269	0.999114
Functional Group 129	Median: 0.9166021229354853	Geo: 0.8803498089345907	http://niaid.abcc.ncifcrf.gov/geneReport.jsp?rowids=,153591,152907,167024,163633,203815,161574
SMART	SM00409:IG	http://niaid.abcc.ncifcrf.gov/geneReport.jsp?rowids=,153591,152907,167024,163633	4	0.0149	0.777959
INTERPRO	IPR003599:Immunoglobulin subtype	http://niaid.abcc.ncifcrf.gov/geneReport.jsp?rowids=,153591,152907,167024,163633	4	0.0149	0.822953
INTERPRO	IPR007110:Immunoglobulin-like	http://niaid.abcc.ncifcrf.gov/geneReport.jsp?rowids=,153591,152907,167024,163633,203815,161574	6	0.0224	0.916602
SP_PIR_KEYWORDS	immunoglobulin domain	http://niaid.abcc.ncifcrf.gov/geneReport.jsp?rowids=,153591,167024,163633,203815	4	0.0149	0.923968
INTERPRO	IPR013783:Immunoglobulin-like fold	http://niaid.abcc.ncifcrf.gov/geneReport.jsp?rowids=,153591,152907,167024,163633,203815	5	0.0187	0.975229
Functional Group 130	Median: 0.9826526507110256	Geo: 0.8957137673363417	http://niaid.abcc.ncifcrf.gov/geneReport.jsp?rowids=,205899,153539,163633,190439,161390,166913,203634,161714,200322,200118,205641,152715,166727,199778,166474,163559,161798,151450,163497,164572,161574,152801,166460,151166,205135,202084,165756,200812,164297,158731,199541,163525,203051,166876,160619,161509,166495,161491,199796,151195,161790
SP_PIR_KEYWORDS	phosphotransferase	http://niaid.abcc.ncifcrf.gov/geneReport.jsp?rowids=,205899,153539,163633,190439	4	0.0149	0.51888
SP_PIR_KEYWORDS	ATP	http://niaid.abcc.ncifcrf.gov/geneReport.jsp?rowids=,161390,166913,153539,163633,190439	5	0.0187	0.588903
GOTERM_MF_ALL	GO:0016740~transferase activity	http://niaid.abcc.ncifcrf.gov/geneReport.jsp?rowids=,203634,161714,200322,200118,205641,152715,166727,199778,166474,163559,161798,163633,151450,163497,164572,161574,152801,166460,151166,205135,202084,165756,205899,153539,200812,190439,164297	27	0.1007	0.641173
UP_SEQ_FEATURE	binding site:ATP	http://niaid.abcc.ncifcrf.gov/geneReport.jsp?rowids=,158731,153539,163633,205641,190439,163497	6	0.0224	0.895837
SP_PIR_KEYWORDS	atp-binding	http://niaid.abcc.ncifcrf.gov/geneReport.jsp?rowids=,161390,199541,205641,163525,166913,153539,158731,163633,203051,190439,163497,166876,160619	13	0.0485	0.899815
GOTERM_MF_ALL	GO:0016301~kinase activity	http://niaid.abcc.ncifcrf.gov/geneReport.jsp?rowids=,200118,205899,153539,200812,163633,151450,205641,190439,163497,164572	10	0.0373	0.948918
SP_PIR_KEYWORDS	kinase	http://niaid.abcc.ncifcrf.gov/geneReport.jsp?rowids=,205899,153539,163633,151450,205641,190439,163497,164572	8	0.0299	0.950518
GOTERM_MF_ALL	GO:0004713~protein-tyrosine kinase activity	http://niaid.abcc.ncifcrf.gov/geneReport.jsp?rowids=,153539,163633,205641	3	0.0112	0.956863
GOTERM_MF_ALL	GO:0016772~transferase activity, transferring phosphorus-containing groups	http://niaid.abcc.ncifcrf.gov/geneReport.jsp?rowids=,200118,205899,153539,200812,205135,163633,151450,205641,190439,163497,164572	11	0.041	0.973476
GOTERM_BP_ALL	GO:0006796~phosphate metabolic process	http://niaid.abcc.ncifcrf.gov/geneReport.jsp?rowids=,161509,166495,161491,153539,199796,151195,163633,205641,190439,161790	10	0.0373	0.982653
GOTERM_BP_ALL	GO:0006793~phosphorus metabolic process	http://niaid.abcc.ncifcrf.gov/geneReport.jsp?rowids=,161509,166495,161491,153539,199796,151195,163633,205641,190439,161790	10	0.0373	0.982653
GOTERM_BP_ALL	GO:0016310~phosphorylation	http://niaid.abcc.ncifcrf.gov/geneReport.jsp?rowids=,166495,161491,153539,199796,163633,205641,190439,161790	8	0.0299	0.983736
GOTERM_MF_ALL	GO:0004674~protein serine/threonine kinase activity	http://niaid.abcc.ncifcrf.gov/geneReport.jsp?rowids=,200118,153539,163633,205641	4	0.0149	0.991779
UP_SEQ_FEATURE	domain:Protein kinase	http://niaid.abcc.ncifcrf.gov/geneReport.jsp?rowids=,153539,163633,205641	3	0.0112	0.995493
UP_SEQ_FEATURE	nucleotide phosphate-binding region:ATP	http://niaid.abcc.ncifcrf.gov/geneReport.jsp?rowids=,153539,163633,205641,190439,166876	5	0.0187	0.99634
INTERPRO	IPR000719:Protein kinase, core	http://niaid.abcc.ncifcrf.gov/geneReport.jsp?rowids=,153539,163633,205641	3	0.0112	0.997177
GOTERM_MF_ALL	GO:0004672~protein kinase activity	http://niaid.abcc.ncifcrf.gov/geneReport.jsp?rowids=,200118,153539,163633,205641	4	0.0149	0.99877
GOTERM_BP_ALL	GO:0006468~protein amino acid phosphorylation	http://niaid.abcc.ncifcrf.gov/geneReport.jsp?rowids=,166495,153539,163633,205641	4	0.0149	0.999369
GOTERM_MF_ALL	GO:0016773~phosphotransferase activity, alcohol group as acceptor	http://niaid.abcc.ncifcrf.gov/geneReport.jsp?rowids=,200118,153539,163633,205641	4	0.0149	0.999724
Functional Group 131	Median: 0.9996984045256034	Geo: 0.9992797839574699	http://niaid.abcc.ncifcrf.gov/geneReport.jsp?rowids=,151695,200727,200256,165843,153595,204530,167014,161578,166800,199796,163633,161867,158754,151698,199432,166996,165477,163855,202084,205436,165486,166982,165488,204503,166977,162771,155338,202583,153403,161390,191241,166495,200118,202657,161117,201747,153810,151625,165535,151635,151320,164561,157036,151324,151450,166957,164572,151318,205593,161…
GOTERM_BP_ALL	GO:0007154~cell communication	http://niaid.abcc.ncifcrf.gov/geneReport.jsp?rowids=,151695,200727,200256,165843,153595,204530,167014,161578,166800,199796,163633,161867,158754,151698,199432,166996,165477,163855,202084,205436,165486,166982,165488,204503,166977,162771,155338,202583,153403,161390,191241,166495,200118,202657,161117,201747,153810,151625,165535,151635,151320,164561,157036,151324,151450,166957,164572,151318,205593,161…	60	0.2239	0.998161
GOTERM_BP_ALL	GO:0007166~cell surface receptor linked signal transduction	http://niaid.abcc.ncifcrf.gov/geneReport.jsp?rowids=,151695,191241,200118,200256,151320,165535,167014,164561,157036,166800,199796,163633,166957,199432,151318,205593,166996,169270,163855,165477,151343,199541,165486,166982,165488,161491,166231,155338,202583	29	0.1082	0.999698
GOTERM_BP_ALL	GO:0007165~signal transduction	http://niaid.abcc.ncifcrf.gov/geneReport.jsp?rowids=,151695,153403,191241,166495,200727,200118,201747,153810,151625,200256,165535,151320,167014,164561,157036,166800,199796,163633,151450,161867,166957,199432,151698,164572,151318,205593,206848,166996,169270,151343,165477,163855,199812,199541,169279,165486,166982,165488,204503,161491,166977,166231,200934,155338,162771,202583	46	0.1716	0.999981
Functional Group 132	Median: 0.9999999991129327	Geo: 0.9999997933990113	http://niaid.abcc.ncifcrf.gov/geneReport.jsp?rowids=,166982,191241,199812,163633,159554,151698,204751,205593,151318,153403,169270,200727,202657,151320,164561,163673,161867,203288
SP_PIR_KEYWORDS	receptor	http://niaid.abcc.ncifcrf.gov/geneReport.jsp?rowids=,166982,191241,199812,163633,159554,151698,204751,205593,151318	9	0.0336	0.999999
GOTERM_MF_ALL	GO:0060089~molecular transducer activity	http://niaid.abcc.ncifcrf.gov/geneReport.jsp?rowids=,153403,191241,169270,200727,199812,202657,159554,166982,151320,164561,163673,163633,161867,151698,204751,203288,205593,151318	18	0.0672	1
GOTERM_MF_ALL	GO:0004871~signal transducer activity	http://niaid.abcc.ncifcrf.gov/geneReport.jsp?rowids=,153403,191241,169270,200727,199812,202657,159554,166982,151320,164561,163673,163633,161867,151698,204751,203288,205593,151318	18	0.0672	1
GOTERM_MF_ALL	GO:0004888~transmembrane receptor activity	http://niaid.abcc.ncifcrf.gov/geneReport.jsp?rowids=,166982,199812,163673,163633,159554,151698,203288,205593,151318	9	0.0336	1
GOTERM_MF_ALL	GO:0004872~receptor activity	http://niaid.abcc.ncifcrf.gov/geneReport.jsp?rowids=,166982,164561,191241,199812,163673,163633,159554,151698,204751,203288,205593,151318	12	0.0448	1
