# Supplementary material for: Comparison of Gene Expression Profile in Embryonic Mesencephalon and Neuronal Primary Cultures
Source: PLoS One. 2009 Mar 23;4(3):e4977. doi: 10.1371/journal.pone.0004977 (PMC2654915; doi:10.1371/journal.pone.0004977)
Supplement: Table S4 — Functional analysis of the genes significantly over-expressed in MesE11. Each stack represents a group of related functional terms. Each term within each stack is in a row of the table. The number of genes annotated, the percent of representation of the term, and the enrichment p-value are shown. (0.19 MB XLS) [file pone.0004977.s005.xls]

## Sheet: MesE11_functional
Functional Group 1	Median: 4.137274319052051E-4	Geo: 4.058688543127787E-4	http://niaid.abcc.ncifcrf.gov/geneReport.jsp?rowids=,161581,163566,161678,159645,200602,200959,165356,204449,159622,163630,165416
GOTERM_MF_ALL	GO:0005344~oxygen transporter activity	http://niaid.abcc.ncifcrf.gov/geneReport.jsp?rowids=,161581,163566,161678,159645,200602	5	0.0318	2.86e-06
GOTERM_BP_ALL	GO:0015671~oxygen transport	http://niaid.abcc.ncifcrf.gov/geneReport.jsp?rowids=,161581,163566,161678,159645,200602	5	0.0318	9.45e-06
INTERPRO	IPR012292:Globin	http://niaid.abcc.ncifcrf.gov/geneReport.jsp?rowids=,161581,163566,161678,159645,200602	5	0.0318	1.48e-05
GOTERM_BP_ALL	GO:0015669~gas transport	http://niaid.abcc.ncifcrf.gov/geneReport.jsp?rowids=,161581,163566,161678,159645,200602	5	0.0318	1.77e-05
INTERPRO	IPR000971:Globin, subset	http://niaid.abcc.ncifcrf.gov/geneReport.jsp?rowids=,161581,163566,161678,159645,200602	5	0.0318	2.3e-05
SP_PIR_KEYWORDS	oxygen transport	http://niaid.abcc.ncifcrf.gov/geneReport.jsp?rowids=,161581,163566,161678,159645,200602	5	0.0318	2.75e-05
GOTERM_CC_ALL	GO:0005833~hemoglobin complex	http://niaid.abcc.ncifcrf.gov/geneReport.jsp?rowids=,161581,163566,161678,200602	4	0.0255	0.00021
GOTERM_MF_ALL	GO:0005506~iron ion binding	http://niaid.abcc.ncifcrf.gov/geneReport.jsp?rowids=,200959,165356,161581,204449,159622,163630,163566,165416,161678,159645,200602	11	0.0701	0.000405
GOTERM_MF_ALL	GO:0019825~oxygen binding	http://niaid.abcc.ncifcrf.gov/geneReport.jsp?rowids=,161581,163566,161678,159645,200602	5	0.0318	0.000422
INTERPRO	IPR002337:Haemoglobin, beta	http://niaid.abcc.ncifcrf.gov/geneReport.jsp?rowids=,161581,163566,200602	3	0.0191	0.00270958
SP_PIR_KEYWORDS	heme	http://niaid.abcc.ncifcrf.gov/geneReport.jsp?rowids=,200959,161581,163630,163566,165416,161678,159645,200602	8	0.051	0.00386109
SP_PIR_KEYWORDS	iron	http://niaid.abcc.ncifcrf.gov/geneReport.jsp?rowids=,200959,161581,204449,159622,163630,163566,165416,161678,159645,200602	10	0.0637	0.0062126
PIR_SUPERFAMILY	PIRSF036518:globin	http://niaid.abcc.ncifcrf.gov/geneReport.jsp?rowids=,161581,163566,159645	3	0.0191	0.00708443
GOTERM_MF_ALL	GO:0046906~tetrapyrrole binding	http://niaid.abcc.ncifcrf.gov/geneReport.jsp?rowids=,200959,161581,163630,163566,161678,159645,200602	7	0.0446	0.00786564
GOTERM_MF_ALL	GO:0020037~heme binding	http://niaid.abcc.ncifcrf.gov/geneReport.jsp?rowids=,200959,161581,163630,163566,161678,159645,200602	7	0.0446	0.00786564
GOTERM_CC_ALL	GO:0044445~cytosolic part	http://niaid.abcc.ncifcrf.gov/geneReport.jsp?rowids=,161581,163566,161678,200602	4	0.0255	0.117504
Functional Group 2	Median: 4.027693962952202E-4	Geo: 8.781399467347534E-4	http://niaid.abcc.ncifcrf.gov/geneReport.jsp?rowids=,164487,161353,204449,151249,202429,152640,166240,161545,166807,202347,161222,169314,161731,164476,161642,164565,163902,163534,176895,160499,165285,161499,161832,202959,164585,160614,200406,203958
GOTERM_BP_ALL	GO:0007267~cell-cell signaling	http://niaid.abcc.ncifcrf.gov/geneReport.jsp?rowids=,164487,161353,204449,151249,202429,152640,166240,161545,166807,202347,161222,169314,161731,164476,161642,164565,163902,163534,176895,160499,165285,161499,161832	23	0.1465	5.81e-06
GOTERM_BP_ALL	GO:0007268~synaptic transmission	http://niaid.abcc.ncifcrf.gov/geneReport.jsp?rowids=,164487,161353,204449,152640,166240,161545,166807,161222,161731,164476,161642,163902,163534,160499,176895,161499,161832	17	0.1083	6.27e-06
GOTERM_BP_ALL	GO:0019226~transmission of nerve impulse	http://niaid.abcc.ncifcrf.gov/geneReport.jsp?rowids=,164487,161353,204449,152640,166240,161545,166807,161222,161731,164476,161642,163902,163534,160499,176895,161499,161832	17	0.1083	3.3e-05
GOTERM_BP_ALL	GO:0001505~regulation of neurotransmitter levels	http://niaid.abcc.ncifcrf.gov/geneReport.jsp?rowids=,166807,161353,161222,204449,161642,152640,176895,166240	8	0.051	0.000773
GOTERM_BP_ALL	GO:0003008~system process	http://niaid.abcc.ncifcrf.gov/geneReport.jsp?rowids=,164487,202959,161353,204449,164585,152640,166240,161545,160614,166807,161222,200406,169314,161731,164476,203958,161642,164565,163902,163534,176895,160499,161499,161832	24	0.1529	0.692975
GOTERM_BP_ALL	GO:0050877~neurological system process	http://niaid.abcc.ncifcrf.gov/geneReport.jsp?rowids=,164487,161353,204449,164585,152640,166240,161545,166807,161222,200406,161731,164476,203958,161642,164565,163902,163534,176895,160499,161499,161832	21	0.1338	0.712254
Functional Group 3	Median: 0.0012705094150106348	Geo: 0.0024843187432430384	http://niaid.abcc.ncifcrf.gov/geneReport.jsp?rowids=,164487,161289,166253,204361,204449,163617,159627,205287,201669,161545,164379,169280,199437,199259,160499,159645,164565
GOTERM_CC_ALL	GO:0042995~cell projection	http://niaid.abcc.ncifcrf.gov/geneReport.jsp?rowids=,164487,161289,166253,204361,204449,163617,159627,205287,201669,161545,164379,169280,199437,199259,160499,159645	16	0.1019	5.37e-05
GOTERM_CC_ALL	GO:0030424~axon	http://niaid.abcc.ncifcrf.gov/geneReport.jsp?rowids=,164487,204449,169280,199437,159627,163617,160499	7	0.0446	0.000631
GOTERM_CC_ALL	GO:0043005~neuron projection	http://niaid.abcc.ncifcrf.gov/geneReport.jsp?rowids=,161289,164487,204449,169280,199437,159627,163617,199259,160499,159645	10	0.0637	0.000967
GOTERM_CC_ALL	GO:0043025~cell soma	http://niaid.abcc.ncifcrf.gov/geneReport.jsp?rowids=,164487,204449,164565,199437,159627,160499,159645	7	0.0446	0.00157446
GOTERM_CC_ALL	GO:0005882~intermediate filament	http://niaid.abcc.ncifcrf.gov/geneReport.jsp?rowids=,164487,169280,163617,160499	4	0.0255	0.0675129
GOTERM_CC_ALL	GO:0045111~intermediate filament cytoskeleton	http://niaid.abcc.ncifcrf.gov/geneReport.jsp?rowids=,164487,169280,163617,160499	4	0.0255	0.0675129
Functional Group 4	Median: 0.002762482839174371	Geo: 0.005607212672691351	http://niaid.abcc.ncifcrf.gov/geneReport.jsp?rowids=,200959,165356,161581,204449,159622,163630,163566,165416,161678,159645,200602,166253,165851,165371,152103,160567,200176,163876,203842,160614,166807,161402,164379,161642,150974,199259,176895,160499,168564,164518,201479,200087,200560,165971,163650,202460,201004,160650,161545,161731,151613,151412,151730,161832
GOTERM_MF_ALL	GO:0005506~iron ion binding	http://niaid.abcc.ncifcrf.gov/geneReport.jsp?rowids=,200959,165356,161581,204449,159622,163630,163566,165416,161678,159645,200602	11	0.0701	0.000405
GOTERM_MF_ALL	GO:0046872~metal ion binding	http://niaid.abcc.ncifcrf.gov/geneReport.jsp?rowids=,166253,165851,204449,159622,165371,152103,160567,163630,200176,163876,203842,200602,165356,160614,166807,161402,161581,164379,161642,163566,150974,199259,176895,160499,168564,159645,200959,164518,201479,200087,200560,165971,165416,163650,202460,201004,160650,161545,161731,151613,151412,161678,151730,161832	44	0.2803	0.000659
GOTERM_MF_ALL	GO:0043167~ion binding	http://niaid.abcc.ncifcrf.gov/geneReport.jsp?rowids=,166253,165851,204449,159622,165371,152103,160567,163630,200176,163876,203842,200602,165356,160614,166807,161402,161581,164379,161642,163566,150974,199259,176895,160499,168564,159645,200959,164518,201479,200087,200560,165971,165416,163650,202460,201004,160650,161545,161731,151613,151412,161678,151730,161832	44	0.2803	0.00109612
GOTERM_MF_ALL	GO:0043169~cation binding	http://niaid.abcc.ncifcrf.gov/geneReport.jsp?rowids=,166253,165851,204449,159622,165371,160567,163630,200176,163876,200602,166807,165356,161402,164379,161581,161642,163566,150974,199259,176895,160499,168564,159645,200959,164518,201479,200087,200560,165971,165416,163650,202460,201004,160650,161545,161731,151613,151412,161678,151730,161832	41	0.2611	0.00166388
SP_PIR_KEYWORDS	heme	http://niaid.abcc.ncifcrf.gov/geneReport.jsp?rowids=,200959,161581,163630,163566,165416,161678,159645,200602	8	0.051	0.00386109
SP_PIR_KEYWORDS	iron	http://niaid.abcc.ncifcrf.gov/geneReport.jsp?rowids=,200959,161581,204449,159622,163630,163566,165416,161678,159645,200602	10	0.0637	0.0062126
GOTERM_MF_ALL	GO:0046914~transition metal ion binding	http://niaid.abcc.ncifcrf.gov/geneReport.jsp?rowids=,200959,204449,159622,200087,163630,165971,165416,163650,202460,200602,165356,161402,161581,163566,150974,151613,151412,161678,168564,176895,159645	21	0.1338	0.265398
SP_PIR_KEYWORDS	metal-binding	http://niaid.abcc.ncifcrf.gov/geneReport.jsp?rowids=,200959,204449,159622,160567,163630,165971,165416,202460,200602,166807,161402,161581,161731,163566,150974,151613,151412,161678,168564,176895,159645	21	0.1338	0.315257
Functional Group 5	Median: 0.024431238407391483	Geo: 0.0075145898429135076	http://niaid.abcc.ncifcrf.gov/geneReport.jsp?rowids=,165851,166253,161445,166968,152640,200185,200602,161176,165833,161581,206807,201588,161642,163566,199259,166674,159645,151218,166522,201479,164518,151224,201004,167001,164476,160655,163534,161678,161832,164487,163630,166807,202347,151025,200406,163902,160499,206916,165342,204361,199750,202460,161545,200877,160587,151730,202429,166240,161222,151…
GOTERM_MF_ALL	GO:0022892~substrate-specific transporter activity	http://niaid.abcc.ncifcrf.gov/geneReport.jsp?rowids=,165851,166253,161445,166968,152640,200185,200602,161176,165833,161581,206807,201588,161642,163566,199259,166674,159645,151218,166522,201479,164518,151224,201004,167001,164476,160655,163534,161678,161832	29	0.1847	4.07e-07
GOTERM_BP_ALL	GO:0051179~localization	http://niaid.abcc.ncifcrf.gov/geneReport.jsp?rowids=,164487,165851,161445,163630,152640,200185,161176,165833,166807,202347,151025,161581,200406,163902,160499,159645,206916,165342,201479,164518,204361,199750,201004,202460,161545,200877,161678,160587,151730,166253,202429,166968,166240,200602,161222,206807,151327,154211,161642,201588,163566,199259,161227,165285,166522,163908,203004,165967,164476,160…	57	0.3631	8.03e-07
GOTERM_MF_ALL	GO:0005215~transporter activity	http://niaid.abcc.ncifcrf.gov/geneReport.jsp?rowids=,165851,166253,161445,166968,152640,200185,200602,161176,165833,166807,161222,161581,206807,201588,161642,163566,199259,166674,159645,151218,166522,201479,164518,151224,201004,167001,164476,160655,201894,163534,161678,161832	32	0.2038	1.96e-06
GOTERM_BP_ALL	GO:0006810~transport	http://niaid.abcc.ncifcrf.gov/geneReport.jsp?rowids=,164487,166253,165851,163630,161445,166968,202429,152640,166240,200185,200602,161176,165833,151025,166807,206807,161581,161222,200406,154211,161642,163902,201588,163566,199259,161227,160499,165285,159645,165342,166522,164518,201479,199750,163908,201004,203004,165967,161545,200877,161731,160655,164476,201894,163534,161678,165132,161832	48	0.3057	1.24e-05
GOTERM_BP_ALL	GO:0051234~establishment of localization	http://niaid.abcc.ncifcrf.gov/geneReport.jsp?rowids=,164487,165851,161445,163630,152640,200185,161176,165833,166807,202347,151025,161581,200406,163902,160499,159645,165342,201479,164518,199750,201004,161545,200877,161678,166253,202429,166968,166240,200602,161222,206807,154211,201588,161642,163566,161227,199259,165285,166522,163908,203004,165967,164476,160655,161731,201894,163534,165132,161832	49	0.3121	1.46e-05
GOTERM_BP_ALL	GO:0006811~ion transport	http://niaid.abcc.ncifcrf.gov/geneReport.jsp?rowids=,165342,166253,201479,165851,164518,161445,163630,202429,201004,161176,165833,165967,206807,164476,154211,161642,199259,165132,165285,161832	20	0.1274	0.000436
GOTERM_MF_ALL	GO:0022891~substrate-specific transmembrane transporter activity	http://niaid.abcc.ncifcrf.gov/geneReport.jsp?rowids=,151218,166253,201479,165851,164518,161445,166968,152640,200185,201004,167001,161176,165833,206807,164476,161642,199259,163534,161832,166674	20	0.1274	0.000452
SP_PIR_KEYWORDS	transport	http://niaid.abcc.ncifcrf.gov/geneReport.jsp?rowids=,165851,166253,161445,166968,200185,166240,200602,161176,165833,151025,161222,161581,206807,161642,201588,163566,199259,161227,159645,166522,201479,164518,163908,201004,167001,164476,160655,163534,161678,161832	30	0.1911	0.000552
GOTERM_MF_ALL	GO:0015075~ion transmembrane transporter activity	http://niaid.abcc.ncifcrf.gov/geneReport.jsp?rowids=,151218,201479,165851,164518,166253,166968,201004,167001,161176,165833,206807,164476,161642,199259,163534,161832,166674	17	0.1083	0.00139825
GOTERM_MF_ALL	GO:0022857~transmembrane transporter activity	http://niaid.abcc.ncifcrf.gov/geneReport.jsp?rowids=,151218,166253,201479,165851,164518,161445,166968,152640,200185,201004,167001,161176,165833,206807,164476,161642,199259,163534,161832,166674	20	0.1274	0.00147011
GOTERM_BP_ALL	GO:0030001~metal ion transport	http://niaid.abcc.ncifcrf.gov/geneReport.jsp?rowids=,201479,165851,164518,166253,163630,202429,201004,165967,206807,154211,161642,199259,161832	13	0.0828	0.00169649
GOTERM_MF_ALL	GO:0008324~cation transmembrane transporter activity	http://niaid.abcc.ncifcrf.gov/geneReport.jsp?rowids=,151218,201479,165851,164518,166253,166968,201004,206807,164476,161642,199259,163534,161832,166674	14	0.0892	0.00240883
GOTERM_BP_ALL	GO:0006814~sodium ion transport	http://niaid.abcc.ncifcrf.gov/geneReport.jsp?rowids=,165967,166253,161642,163630,201004,161832	6	0.0382	0.00637012
GOTERM_BP_ALL	GO:0006812~cation transport	http://niaid.abcc.ncifcrf.gov/geneReport.jsp?rowids=,201479,165851,164518,166253,163630,202429,201004,165967,206807,154211,161642,199259,161832	13	0.0828	0.0096896
GOTERM_MF_ALL	GO:0015291~secondary active transmembrane transporter activity	http://niaid.abcc.ncifcrf.gov/geneReport.jsp?rowids=,166253,161642,166968,163534,201004,200185,161176	7	0.0446	0.0107043
GOTERM_BP_ALL	GO:0015672~monovalent inorganic cation transport	http://niaid.abcc.ncifcrf.gov/geneReport.jsp?rowids=,165967,166253,201479,206807,161642,163630,199259,201004,161832	9	0.0573	0.0202844
GOTERM_MF_ALL	GO:0005216~ion channel activity	http://niaid.abcc.ncifcrf.gov/geneReport.jsp?rowids=,165833,164518,165851,201479,206807,164476,199259,167001,161832	9	0.0573	0.0203788
GOTERM_MF_ALL	GO:0031420~alkali metal ion binding	http://niaid.abcc.ncifcrf.gov/geneReport.jsp?rowids=,166253,201479,161642,199259,201004,161832	6	0.0382	0.0234604
GOTERM_MF_ALL	GO:0022838~substrate specific channel activity	http://niaid.abcc.ncifcrf.gov/geneReport.jsp?rowids=,165833,164518,165851,201479,206807,164476,199259,167001,161832	9	0.0573	0.0240738
SP_PIR_KEYWORDS	ion transport	http://niaid.abcc.ncifcrf.gov/geneReport.jsp?rowids=,201479,165851,164518,166253,161445,201004,167001,161176,165833,206807,164476,161642,199259,161832	14	0.0892	0.0247887
GOTERM_MF_ALL	GO:0022803~passive transmembrane transporter activity	http://niaid.abcc.ncifcrf.gov/geneReport.jsp?rowids=,165833,164518,165851,201479,206807,164476,199259,167001,161832	9	0.0573	0.0286172
GOTERM_MF_ALL	GO:0015267~channel activity	http://niaid.abcc.ncifcrf.gov/geneReport.jsp?rowids=,165833,164518,165851,201479,206807,164476,199259,167001,161832	9	0.0573	0.0286172
GOTERM_MF_ALL	GO:0005261~cation channel activity	http://niaid.abcc.ncifcrf.gov/geneReport.jsp?rowids=,164518,165851,201479,206807,164476,199259,161832	7	0.0446	0.0411276
GOTERM_MF_ALL	GO:0031402~sodium ion binding	http://niaid.abcc.ncifcrf.gov/geneReport.jsp?rowids=,166253,161642,201004,161832	4	0.0255	0.0462178
GOTERM_MF_ALL	GO:0022836~gated channel activity	http://niaid.abcc.ncifcrf.gov/geneReport.jsp?rowids=,164518,201479,206807,164476,199259,167001,161832	7	0.0446	0.0524642
SP_PIR_KEYWORDS	Ionic channel	http://niaid.abcc.ncifcrf.gov/geneReport.jsp?rowids=,165833,164518,165851,201479,206807,164476,199259,167001,161832	9	0.0573	0.0788956
GOTERM_MF_ALL	GO:0046873~metal ion transmembrane transporter activity	http://niaid.abcc.ncifcrf.gov/geneReport.jsp?rowids=,164518,165851,201479,206807,164476,199259,161832	7	0.0446	0.082348
GOTERM_MF_ALL	GO:0022832~voltage-gated channel activity	http://niaid.abcc.ncifcrf.gov/geneReport.jsp?rowids=,164518,201479,206807,199259,161832	5	0.0318	0.0853688
GOTERM_MF_ALL	GO:0005244~voltage-gated ion channel activity	http://niaid.abcc.ncifcrf.gov/geneReport.jsp?rowids=,164518,201479,206807,199259,161832	5	0.0318	0.0853688
SP_PIR_KEYWORDS	sodium	http://niaid.abcc.ncifcrf.gov/geneReport.jsp?rowids=,166253,161642,201004,161832	4	0.0255	0.129115
SP_PIR_KEYWORDS	sodium transport	http://niaid.abcc.ncifcrf.gov/geneReport.jsp?rowids=,166253,161642,201004,161832	4	0.0255	0.153591
GOTERM_MF_ALL	GO:0022804~active transmembrane transporter activity	http://niaid.abcc.ncifcrf.gov/geneReport.jsp?rowids=,166253,161642,166968,163534,201004,200185,161176	7	0.0446	0.155075
GOTERM_MF_ALL	GO:0022843~voltage-gated cation channel activity	http://niaid.abcc.ncifcrf.gov/geneReport.jsp?rowids=,164518,201479,206807,161832	4	0.0255	0.161296
GOTERM_CC_ALL	GO:0008076~voltage-gated potassium channel complex	http://niaid.abcc.ncifcrf.gov/geneReport.jsp?rowids=,201479,206807,199259	3	0.0191	0.183806
GOTERM_BP_ALL	GO:0006813~potassium ion transport	http://niaid.abcc.ncifcrf.gov/geneReport.jsp?rowids=,201479,206807,163630,199259	4	0.0255	0.221304
GOTERM_MF_ALL	GO:0005267~potassium channel activity	http://niaid.abcc.ncifcrf.gov/geneReport.jsp?rowids=,201479,206807,199259	3	0.0191	0.358364
SP_PIR_KEYWORDS	voltage-gated channel	http://niaid.abcc.ncifcrf.gov/geneReport.jsp?rowids=,164518,201479,199259,161832	4	0.0255	0.368483
INTERPRO	IPR005821:Ion transport	http://niaid.abcc.ncifcrf.gov/geneReport.jsp?rowids=,165851,201479,161832	3	0.0191	0.459528
Functional Group 6	Median: 0.015554583123000267	Geo: 0.008545909930216557	http://niaid.abcc.ncifcrf.gov/geneReport.jsp?rowids=,164487,204449,163630,151249,159627,202429,165722,202347,160614,163705,151327,163902,161582,150974,202551,161166,199437,161227,163893,160499,176895,202201,206916,165342,163908,201669,167001,202460,164532,165327,163871,161731,164476,203958,160587,161402,161702,200959,154211,203053,205287,165967,161545,152640,166807,200406,169314,202959,166240,161…
GOTERM_BP_ALL	GO:0048731~system development	http://niaid.abcc.ncifcrf.gov/geneReport.jsp?rowids=,164487,204449,163630,151249,159627,202429,165722,202347,160614,163705,151327,163902,161582,150974,202551,161166,199437,161227,163893,160499,176895,202201,206916,165342,163908,201669,167001,202460,164532,165327,163871,161731,164476,203958,160587	35	0.2229	0.000367
GOTERM_BP_ALL	GO:0048856~anatomical structure development	http://niaid.abcc.ncifcrf.gov/geneReport.jsp?rowids=,164487,204449,163630,151249,159627,202429,165722,202347,160614,161402,163705,151327,161702,163902,161582,150974,202551,161166,199437,161227,163893,160499,176895,202201,206916,165342,200959,163908,201669,167001,202460,164532,165327,163871,161731,164476,203958,160587	38	0.242	0.00073
GOTERM_BP_ALL	GO:0007275~multicellular organismal development	http://niaid.abcc.ncifcrf.gov/geneReport.jsp?rowids=,164487,204449,163630,151249,159627,202429,165722,202347,160614,163705,151327,154211,163902,161582,150974,202551,161166,199437,161227,163893,160499,176895,202201,206916,165342,200959,163908,201669,167001,202460,164532,165327,163871,161731,164476,203958,160587,203053	38	0.242	0.00125446
GOTERM_BP_ALL	GO:0048513~organ development	http://niaid.abcc.ncifcrf.gov/geneReport.jsp?rowids=,204449,163630,151249,202429,165722,202347,160614,163705,151327,163902,161582,202551,161166,199437,150974,161227,160499,202201,206916,165342,163908,201669,202460,164532,164476,160587	26	0.1656	0.00269164
GOTERM_BP_ALL	GO:0032502~developmental process	http://niaid.abcc.ncifcrf.gov/geneReport.jsp?rowids=,164487,204449,163630,151249,159627,202429,165722,205287,202347,160614,161402,163705,151327,154211,161702,163902,161582,150974,199437,161166,202551,161227,176895,163893,160499,202201,206916,165342,200959,163908,201669,167001,202460,164532,165967,161545,165327,163871,161731,164476,203958,160587,203053	43	0.2739	0.0155546
GOTERM_BP_ALL	GO:0032501~multicellular organismal process	http://niaid.abcc.ncifcrf.gov/geneReport.jsp?rowids=,164487,163630,151249,159627,165722,152640,166807,202347,160614,200406,163902,161582,161166,199437,160499,163893,176895,202201,206916,165342,202460,167001,164532,165327,161545,163871,169314,160587,203053,202959,204449,202429,166240,161222,163705,151327,154211,164565,161642,150974,202551,161227,165285,200959,161353,206855,200087,164585,163908,165…	58	0.3694	0.0346773
GOTERM_BP_ALL	GO:0030154~cell differentiation	http://niaid.abcc.ncifcrf.gov/geneReport.jsp?rowids=,151249,205287,165722,160614,202347,161402,151327,163902,202551,161166,150974,161227,160499,176895,202201,206916,201669,202460,165967,165327,161545,163871,203958,160587,203053	25	0.1592	0.0661462
GOTERM_BP_ALL	GO:0048869~cellular developmental process	http://niaid.abcc.ncifcrf.gov/geneReport.jsp?rowids=,151249,205287,165722,160614,202347,161402,151327,163902,202551,161166,150974,161227,160499,176895,202201,206916,201669,202460,165967,165327,161545,163871,203958,160587,203053	25	0.1592	0.0661462
GOTERM_BP_ALL	GO:0009653~anatomical structure morphogenesis	http://niaid.abcc.ncifcrf.gov/geneReport.jsp?rowids=,206916,200959,204449,163908,201669,202460,165327,160614,161402,161702,151327,163902,161582,150974,160499,160587,202201	17	0.1083	0.113879
Functional Group 7	Median: 0.01602154587700124	Geo: 0.00901873478349858	http://niaid.abcc.ncifcrf.gov/geneReport.jsp?rowids=,202959,151249,164585,152447,202550,163876,151530,202347,199437
GOTERM_BP_ALL	GO:0007218~neuropeptide signaling pathway	http://niaid.abcc.ncifcrf.gov/geneReport.jsp?rowids=,202959,151249,164585,152447,202550,163876,151530	7	0.0446	0.000535
UP_SEQ_FEATURE	site:Cleavage	http://niaid.abcc.ncifcrf.gov/geneReport.jsp?rowids=,202347,152447,202550,163876	4	0.0255	0.00924246
UP_SEQ_FEATURE	domain:GPS	http://niaid.abcc.ncifcrf.gov/geneReport.jsp?rowids=,152447,202550,163876	3	0.0191	0.0154875
INTERPRO	IPR000203:GPS	http://niaid.abcc.ncifcrf.gov/geneReport.jsp?rowids=,152447,202550,163876	3	0.0191	0.0165556
INTERPRO	IPR000832:GPCR, family 2, secretin-like	http://niaid.abcc.ncifcrf.gov/geneReport.jsp?rowids=,199437,152447,202550,163876	4	0.0255	0.0205141
SMART	SM00303:GPS	http://niaid.abcc.ncifcrf.gov/geneReport.jsp?rowids=,152447,202550,163876	3	0.0191	0.0206964
Functional Group 8	Median: 0.016117482334363394	Geo: 0.01729148392936779	http://niaid.abcc.ncifcrf.gov/geneReport.jsp?rowids=,153683,165132,165285
UP_SEQ_FEATURE	domain:C1q	http://niaid.abcc.ncifcrf.gov/geneReport.jsp?rowids=,153683,165132,165285	3	0.0191	0.00857087
INTERPRO	IPR001073:Complement C1q protein	http://niaid.abcc.ncifcrf.gov/geneReport.jsp?rowids=,153683,165132,165285	3	0.0191	0.0115386
SMART	SM00110:C1Q	http://niaid.abcc.ncifcrf.gov/geneReport.jsp?rowids=,153683,165132,165285	3	0.0191	0.0206964
INTERPRO	IPR008983:Tumour necrosis factor-like	http://niaid.abcc.ncifcrf.gov/geneReport.jsp?rowids=,153683,165132,165285	3	0.0191	0.0436775
Functional Group 9	Median: 0.025626663528077447	Geo: 0.019554082745948338	http://niaid.abcc.ncifcrf.gov/geneReport.jsp?rowids=,164518,164278,204286,202429,200560,161499,200185
GOTERM_CC_ALL	GO:0005911~intercellular junction	http://niaid.abcc.ncifcrf.gov/geneReport.jsp?rowids=,164518,164278,204286,202429,200560,161499,200185	7	0.0446	0.00387215
GOTERM_CC_ALL	GO:0030054~cell junction	http://niaid.abcc.ncifcrf.gov/geneReport.jsp?rowids=,164518,164278,204286,202429,200560,161499,200185	7	0.0446	0.0175096
GOTERM_CC_ALL	GO:0005921~gap junction	http://niaid.abcc.ncifcrf.gov/geneReport.jsp?rowids=,202429,200560,161499	3	0.0191	0.0337438
GOTERM_CC_ALL	GO:0014704~intercalated disc	http://niaid.abcc.ncifcrf.gov/geneReport.jsp?rowids=,202429,200560,161499	3	0.0191	0.0639041
Functional Group 10	Median: 0.008609180979823166	Geo: 0.021094888775470125	http://niaid.abcc.ncifcrf.gov/geneReport.jsp?rowids=,161581,204449,163566,199259,163534,163634,154211,202429,166240,160614
GOTERM_BP_ALL	GO:0051259~protein oligomerization	http://niaid.abcc.ncifcrf.gov/geneReport.jsp?rowids=,161581,204449,163566,199259,163534,163634	6	0.0382	0.00498707
GOTERM_BP_ALL	GO:0051291~protein heterooligomerization	http://niaid.abcc.ncifcrf.gov/geneReport.jsp?rowids=,161581,163566,199259,163634	4	0.0255	0.00839624
GOTERM_BP_ALL	GO:0006461~protein complex assembly	http://niaid.abcc.ncifcrf.gov/geneReport.jsp?rowids=,161581,204449,154211,163566,199259,202429,163534,163634,166240	9	0.0573	0.00860918
GOTERM_BP_ALL	GO:0022607~cellular component assembly	http://niaid.abcc.ncifcrf.gov/geneReport.jsp?rowids=,160614,161581,204449,154211,163566,199259,202429,163534,163634,166240	10	0.0637	0.094043
GOTERM_BP_ALL	GO:0065003~macromolecular complex assembly	http://niaid.abcc.ncifcrf.gov/geneReport.jsp?rowids=,161581,204449,154211,163566,199259,202429,163534,163634,166240	9	0.0573	0.123216
Functional Group 11	Median: 0.060728562743949444	Geo: 0.025573582776088177	http://niaid.abcc.ncifcrf.gov/geneReport.jsp?rowids=,164487,200065,204361,204449,151327,163902,161166,160499,151730,163630
GOTERM_BP_ALL	GO:0007626~locomotory behavior	http://niaid.abcc.ncifcrf.gov/geneReport.jsp?rowids=,164487,200065,204361,204449,151327,163902,161166,160499,151730	9	0.0573	0.00057
GOTERM_BP_ALL	GO:0007610~behavior	http://niaid.abcc.ncifcrf.gov/geneReport.jsp?rowids=,164487,200065,204361,204449,151327,163902,163630,161166,160499,151730	10	0.0637	0.0109966
GOTERM_BP_ALL	GO:0030595~leukocyte chemotaxis	http://niaid.abcc.ncifcrf.gov/geneReport.jsp?rowids=,204361,151327,151730	3	0.0191	0.0430967
GOTERM_BP_ALL	GO:0050900~leukocyte migration	http://niaid.abcc.ncifcrf.gov/geneReport.jsp?rowids=,204361,151327,151730	3	0.0191	0.0783605
GOTERM_BP_ALL	GO:0006935~chemotaxis	http://niaid.abcc.ncifcrf.gov/geneReport.jsp?rowids=,204361,151327,161166,151730	4	0.0255	0.114944
GOTERM_BP_ALL	GO:0042330~taxis	http://niaid.abcc.ncifcrf.gov/geneReport.jsp?rowids=,204361,151327,161166,151730	4	0.0255	0.114944
Functional Group 12	Median: 0.046493589734232885	Geo: 0.03830354527206925	http://niaid.abcc.ncifcrf.gov/geneReport.jsp?rowids=,165851,164518,165371,160567,200176,163630,200560,163876,160650,161545,166807,164379,161731,199259,151730,160499
SP_PIR_KEYWORDS	calcium	http://niaid.abcc.ncifcrf.gov/geneReport.jsp?rowids=,165851,164518,165371,160567,200176,163630,200560,163876,160650,161545,166807,164379,161731,199259,151730	15	0.0955	0.00622877
GOTERM_MF_ALL	GO:0005509~calcium ion binding	http://niaid.abcc.ncifcrf.gov/geneReport.jsp?rowids=,165851,164518,165371,160567,200176,163630,200560,163876,160650,161545,166807,164379,161731,199259,160499,151730	16	0.1019	0.0063111
SP_PIR_KEYWORDS	EF hand	http://niaid.abcc.ncifcrf.gov/geneReport.jsp?rowids=,160650,161545,200176,200560	4	0.0255	0.0152987
UP_SEQ_FEATURE	domain:EF-hand 4	http://niaid.abcc.ncifcrf.gov/geneReport.jsp?rowids=,160650,200176,199259,200560	4	0.0255	0.016234
UP_SEQ_FEATURE	calcium-binding region:1	http://niaid.abcc.ncifcrf.gov/geneReport.jsp?rowids=,160650,161545,200176,199259,200560	5	0.0318	0.0179465
INTERPRO	IPR001125:Recoverin	http://niaid.abcc.ncifcrf.gov/geneReport.jsp?rowids=,160650,200176,199259	3	0.0191	0.0288125
SMART	SM00054:EFh	http://niaid.abcc.ncifcrf.gov/geneReport.jsp?rowids=,160650,161545,164379,200176,199259,200560	6	0.0382	0.0393199
UP_SEQ_FEATURE	calcium-binding region:3	http://niaid.abcc.ncifcrf.gov/geneReport.jsp?rowids=,160650,200176,200560	3	0.0191	0.0456955
UP_SEQ_FEATURE	domain:EF-hand 3	http://niaid.abcc.ncifcrf.gov/geneReport.jsp?rowids=,160650,200176,199259,200560	4	0.0255	0.0472916
SP_PIR_KEYWORDS	calcium binding	http://niaid.abcc.ncifcrf.gov/geneReport.jsp?rowids=,160650,165371,200176,200560	4	0.0255	0.0493019
INTERPRO	IPR002048:Calcium-binding EF-hand	http://niaid.abcc.ncifcrf.gov/geneReport.jsp?rowids=,160650,161545,164379,200176,199259,200560	6	0.0382	0.0591053
INTERPRO	IPR011992:EF-Hand type	http://niaid.abcc.ncifcrf.gov/geneReport.jsp?rowids=,160650,161545,164379,200176,199259,200560	6	0.0382	0.0624259
UP_SEQ_FEATURE	domain:EF-hand 2	http://niaid.abcc.ncifcrf.gov/geneReport.jsp?rowids=,160650,161545,200176,199259,200560	5	0.0318	0.0667854
COG_ONTOLOGY	Signal transduction mechanisms / Cytoskeleton / Cell division and chromosome partitioning / General function prediction only	http://niaid.abcc.ncifcrf.gov/geneReport.jsp?rowids=,160650,200176,199259	3	0.0191	0.0978444
UP_SEQ_FEATURE	domain:EF-hand 1	http://niaid.abcc.ncifcrf.gov/geneReport.jsp?rowids=,160650,161545,200176,200560	4	0.0255	0.167101
UP_SEQ_FEATURE	calcium-binding region:2	http://niaid.abcc.ncifcrf.gov/geneReport.jsp?rowids=,160650,200176,199259	3	0.0191	0.251972
Functional Group 13	Median: 0.03849172515463894	Geo: 0.038365483703800475	http://niaid.abcc.ncifcrf.gov/geneReport.jsp?rowids=,164487,165851,165371,163630,151249,151838,165722,205287,152640,161176,166807,202347,160614,161702,163902,161582,199437,160499,163893,176895,202201,206916,166582,201479,201004,202460,163986,165327,161545,169314,160587,202959,204449,201989,166240,206807,161222,163705,164807,151327,161642,201588,150974,202551,161227,181784,165285,166522,161353,206…
GOTERM_BP_ALL	GO:0065007~biological regulation	http://niaid.abcc.ncifcrf.gov/geneReport.jsp?rowids=,164487,165851,165371,163630,151249,151838,165722,205287,152640,161176,166807,202347,160614,161702,163902,161582,199437,160499,163893,176895,202201,206916,166582,201479,201004,202460,163986,165327,161545,169314,160587,202959,204449,201989,166240,206807,161222,163705,164807,151327,161642,201588,150974,202551,161227,181784,165285,166522,161353,206…	60	0.3822	0.00339611
GOTERM_BP_ALL	GO:0050789~regulation of biological process	http://niaid.abcc.ncifcrf.gov/geneReport.jsp?rowids=,164487,165851,165371,163630,151249,151838,165722,205287,152640,166807,202347,161702,163902,160499,163893,176895,202201,206916,166582,201479,202460,163986,165327,161545,160587,202959,204449,201989,166240,161222,151327,201588,161642,202551,161227,181784,165285,166522,161353,200087,206855,163908,201669,163650,160655,203958,165132,166908,161832	49	0.3121	0.0384917
GOTERM_BP_ALL	GO:0050794~regulation of cellular process	http://niaid.abcc.ncifcrf.gov/geneReport.jsp?rowids=,164487,165851,165371,163630,151249,151838,205287,165722,201989,202347,151327,161702,201588,163902,202551,161227,181784,176895,163893,160499,202201,206916,166582,166522,201479,200087,163908,201669,163650,202460,163986,161545,160655,203958,160587,166908	36	0.2293	0.43199
Functional Group 14	Median: 0.033194833770178345	Geo: 0.03958702519424633	http://niaid.abcc.ncifcrf.gov/geneReport.jsp?rowids=,161353,204449,159622,161642,163630,165416,201921,151613,206765,163634,160587,176895,152103,151224,160655,199350,160499,160830,202347,169314,206855,165511
GOTERM_BP_ALL	GO:0044271~nitrogen compound biosynthetic process	http://niaid.abcc.ncifcrf.gov/geneReport.jsp?rowids=,161353,204449,159622,161642,163630,165416	6	0.0382	0.00477932
GOTERM_BP_ALL	GO:0006519~amino acid and derivative metabolic process	http://niaid.abcc.ncifcrf.gov/geneReport.jsp?rowids=,204449,159622,201921,161642,163630,151613,206765,163634,160587,176895,165416	11	0.0701	0.00754158
GOTERM_BP_ALL	GO:0006807~nitrogen compound metabolic process	http://niaid.abcc.ncifcrf.gov/geneReport.jsp?rowids=,161353,204449,159622,201921,161642,163630,151613,206765,163634,160587,176895,165416	12	0.0764	0.00942387
GOTERM_BP_ALL	GO:0019752~carboxylic acid metabolic process	http://niaid.abcc.ncifcrf.gov/geneReport.jsp?rowids=,204449,159622,152103,163630,151224,206765,165416,160655,151613,163634,199350,160499,160587	13	0.0828	0.0144129
GOTERM_BP_ALL	GO:0006082~organic acid metabolic process	http://niaid.abcc.ncifcrf.gov/geneReport.jsp?rowids=,204449,159622,152103,163630,151224,206765,165416,160655,151613,163634,199350,160499,160587	13	0.0828	0.0148077
GOTERM_BP_ALL	GO:0009308~amine metabolic process	http://niaid.abcc.ncifcrf.gov/geneReport.jsp?rowids=,204449,159622,201921,161642,163630,151613,206765,163634,160587,176895,165416	11	0.0701	0.0165254
GOTERM_BP_ALL	GO:0006520~amino acid metabolic process	http://niaid.abcc.ncifcrf.gov/geneReport.jsp?rowids=,204449,159622,163630,151613,206765,163634,160587,165416	8	0.051	0.0318663
GOTERM_BP_ALL	GO:0006575~amino acid derivative metabolic process	http://niaid.abcc.ncifcrf.gov/geneReport.jsp?rowids=,204449,159622,201921,161642,176895	5	0.0318	0.0345234
GOTERM_BP_ALL	GO:0006576~biogenic amine metabolic process	http://niaid.abcc.ncifcrf.gov/geneReport.jsp?rowids=,204449,201921,161642,176895	4	0.0255	0.0469053
GOTERM_BP_ALL	GO:0009309~amine biosynthetic process	http://niaid.abcc.ncifcrf.gov/geneReport.jsp?rowids=,204449,159622,161642,165416	4	0.0255	0.0568993
GOTERM_BP_ALL	GO:0042398~amino acid derivative biosynthetic process	http://niaid.abcc.ncifcrf.gov/geneReport.jsp?rowids=,204449,159622,161642	3	0.0191	0.0783605
GOTERM_BP_ALL	GO:0006725~aromatic compound metabolic process	http://niaid.abcc.ncifcrf.gov/geneReport.jsp?rowids=,204449,206765,163634,176895	4	0.0255	0.196016
GOTERM_BP_ALL	GO:0044249~cellular biosynthetic process	http://niaid.abcc.ncifcrf.gov/geneReport.jsp?rowids=,160830,202347,161353,204449,159622,169314,161642,163630,163634,199350,165416,160499	12	0.0764	0.632298
GOTERM_BP_ALL	GO:0009058~biosynthetic process	http://niaid.abcc.ncifcrf.gov/geneReport.jsp?rowids=,161353,204449,159622,206855,163630,165511,165416,160830,202347,169314,160655,161642,163634,199350,160499	15	0.0955	0.67953
Functional Group 15	Median: 0.2002347780255393	Geo: 0.047023150477591376	http://niaid.abcc.ncifcrf.gov/geneReport.jsp?rowids=,202959,164487,166253,165851,164278,151249,166968,202429,166240,200185,161176,165356,206807,164379,161642,201588,163902,161166,199437,199259,161289,201479,164518,204361,206855,164585,204286,199750,200560,201669,167001,161545,165327,164476,163534,160587,161499,161832,151730,153683,201030,161445,152447,163876,202347,169280,151327,161582,202550,165…
GOTERM_CC_ALL	GO:0005886~plasma membrane	http://niaid.abcc.ncifcrf.gov/geneReport.jsp?rowids=,202959,164487,166253,165851,164278,151249,166968,202429,166240,200185,161176,165356,206807,164379,161642,201588,163902,161166,199437,199259,161289,201479,164518,204361,206855,164585,204286,199750,200560,201669,167001,161545,165327,164476,163534,160587,161499,161832,151730	39	0.2484	6.04e-05
GOTERM_CC_ALL	GO:0044459~plasma membrane part	http://niaid.abcc.ncifcrf.gov/geneReport.jsp?rowids=,164487,166253,164278,151249,202429,166968,166240,200185,161176,206807,164379,201588,163902,161166,199437,199259,201479,164518,204361,206855,204286,200560,167001,161545,164476,163534,160587,161499,161832,151730	30	0.1911	0.00133317
GOTERM_CC_ALL	GO:0005887~integral to plasma membrane	http://niaid.abcc.ncifcrf.gov/geneReport.jsp?rowids=,164487,166253,201479,204361,164278,206855,151249,166968,202429,167001,161176,206807,164476,163902,201588,199437,199259,163534,160587,151730,161832	21	0.1338	0.00263732
GOTERM_CC_ALL	GO:0031226~intrinsic to plasma membrane	http://niaid.abcc.ncifcrf.gov/geneReport.jsp?rowids=,164487,166253,201479,204361,164278,206855,151249,166968,202429,167001,161176,206807,164476,163902,201588,199437,199259,163534,160587,151730,161832	21	0.1338	0.00314335
SP_PIR_KEYWORDS	glycoprotein	http://niaid.abcc.ncifcrf.gov/geneReport.jsp?rowids=,202959,164487,153683,201030,166253,165851,161445,151249,152447,166968,163876,200185,161176,202347,169280,151327,161642,163902,201588,161582,199437,202550,165285,164848,165342,201479,164585,204286,151530,167001,200701,201004,199775,165327,161731,164476,163534,160587,151730,161832	40	0.2548	0.0385036
SP_PIR_KEYWORDS	membrane	http://niaid.abcc.ncifcrf.gov/geneReport.jsp?rowids=,164487,165851,152103,161445,163630,151249,163876,200185,161176,165833,166807,163902,161166,199437,161289,201479,164518,204286,201004,200701,167001,204499,199775,165327,160587,151730,202959,153683,166253,202429,166968,152447,201989,166240,161402,201588,161642,161227,202550,199259,164848,151218,166522,206855,151224,164585,202983,200065,151205,164…	55	0.3503	0.0422085
SP_PIR_KEYWORDS	transmembrane	http://niaid.abcc.ncifcrf.gov/geneReport.jsp?rowids=,202959,164487,153683,166253,165851,164278,152103,161445,151249,152447,166968,202429,205287,163876,200185,161176,165833,166807,206807,161642,163902,201588,199437,161166,202550,164848,164518,201479,206855,151224,164585,204286,202983,167001,200701,201004,199775,164476,201894,163534,161499,151730,161832	43	0.2739	0.124477
GOTERM_CC_ALL	GO:0016020~membrane	http://niaid.abcc.ncifcrf.gov/geneReport.jsp?rowids=,164487,165851,164278,168609,152103,161445,151249,205287,152640,163876,200185,161176,165833,166807,165356,164379,163902,161166,199437,161289,206916,201479,164518,204361,204286,199750,200560,201004,200701,167001,204499,199775,161545,165327,163871,160587,163468,203053,151730,202959,153683,166253,199512,152447,166968,202429,201989,166240,206807,161…	75	0.4777	0.200235
UP_SEQ_FEATURE	topological domain:Cytoplasmic	http://niaid.abcc.ncifcrf.gov/geneReport.jsp?rowids=,202959,164487,165851,152103,151249,152447,202429,166968,163876,200185,161176,165833,166807,161642,201588,163902,199437,202550,164848,201479,151224,164585,204286,202983,200701,167001,199775,164476,163534,161499,151730	31	0.1975	0.246377
UP_SEQ_FEATURE	topological domain:Extracellular	http://niaid.abcc.ncifcrf.gov/geneReport.jsp?rowids=,202959,164487,165851,151249,202429,152447,163876,200185,161176,165833,201588,163902,161642,199437,202550,164848,204286,164585,202983,200701,167001,164476,163534,161499,151730	25	0.1592	0.282581
UP_SEQ_FEATURE	transmembrane region	http://niaid.abcc.ncifcrf.gov/geneReport.jsp?rowids=,202959,164487,153683,166253,165851,152103,161445,151249,152447,166968,202429,163876,200185,161176,165833,166807,161642,163902,201588,199437,202550,164848,164518,201479,151224,164585,204286,202983,167001,200701,201004,199775,164476,163534,161499,151730,161832	37	0.2357	0.289143
UP_SEQ_FEATURE	glycosylation site:N-linked (GlcNAc...)	http://niaid.abcc.ncifcrf.gov/geneReport.jsp?rowids=,202959,164487,201030,166253,165851,161445,151249,152447,166968,163876,200185,161176,202347,161642,163902,201588,161582,199437,202550,165285,164848,165342,201479,164585,204286,151530,167001,200701,201004,199775,165327,161731,164476,163534,151730,161832	36	0.2293	0.334384
GOTERM_CC_ALL	GO:0016021~integral to membrane	http://niaid.abcc.ncifcrf.gov/geneReport.jsp?rowids=,164487,165851,164278,152103,161445,151249,205287,152640,163876,200185,161176,165833,166807,165356,163902,161166,199437,206916,201479,164518,204361,204286,201004,200701,167001,199775,161545,163871,163468,160587,151730,203053,202959,153683,166253,202429,166968,152447,206807,201588,161642,202550,199259,165136,151218,164848,206855,151224,164585,202…	55	0.3503	0.368561
GOTERM_CC_ALL	GO:0031224~intrinsic to membrane	http://niaid.abcc.ncifcrf.gov/geneReport.jsp?rowids=,164487,165851,164278,152103,161445,151249,205287,152640,163876,200185,161176,165833,166807,165356,163902,161166,199437,206916,201479,164518,204361,204286,201004,200701,167001,199775,161545,163871,163468,160587,151730,203053,202959,153683,166253,202429,166968,152447,206807,201588,161642,202550,199259,165136,151218,164848,206855,151224,164585,202…	55	0.3503	0.382877
GOTERM_CC_ALL	GO:0044425~membrane part	http://niaid.abcc.ncifcrf.gov/geneReport.jsp?rowids=,164487,165851,164278,152103,161445,151249,205287,152640,163876,200185,161176,165833,166807,165356,164379,163902,161166,199437,206916,201479,164518,204361,204286,200560,201004,200701,167001,199775,161545,163871,163468,160587,151730,203053,202959,153683,166253,202429,166968,152447,166240,206807,161222,161642,201588,199259,202550,165136,151218,164…	59	0.3758	0.473397
Functional Group 16	Median: 0.05103792978533177	Geo: 0.04834107964836212	http://niaid.abcc.ncifcrf.gov/geneReport.jsp?rowids=,164487,204361,159622,206855,200087,151249,161545,202347,160614,151327,164565,161582,161166,151613,165132,165285,151730,165851,204449,164585,202429,200185,161143,165967,163705,159645,163630,166968,200406,163902,160499,199750,200065,164476,160587
GOTERM_BP_ALL	GO:0009605~response to external stimulus	http://niaid.abcc.ncifcrf.gov/geneReport.jsp?rowids=,164487,204361,159622,206855,200087,151249,161545,202347,160614,151327,164565,161582,161166,151613,165132,165285,151730	17	0.1083	0.0045789
GOTERM_BP_ALL	GO:0006950~response to stress	http://niaid.abcc.ncifcrf.gov/geneReport.jsp?rowids=,164487,165851,204449,159622,206855,200087,164585,202429,200185,161143,165967,161545,163705,151327,164565,161582,151613,165132,165285,159645	20	0.1274	0.0191892
GOTERM_BP_ALL	GO:0009611~response to wounding	http://niaid.abcc.ncifcrf.gov/geneReport.jsp?rowids=,161545,159622,206855,200087,151327,164565,161582,151613,165132,165285	10	0.0637	0.0828866
GOTERM_BP_ALL	GO:0050896~response to stimulus	http://niaid.abcc.ncifcrf.gov/geneReport.jsp?rowids=,164487,165851,204449,159622,163630,151249,166968,202429,200185,202347,160614,163705,200406,151327,164565,163902,161582,161166,160499,165285,159645,204361,206855,200087,164585,199750,161143,165967,200065,161545,164476,151613,160587,165132,151730	35	0.2229	0.74983
Functional Group 17	Median: 0.103590110733942	Geo: 0.05330186094800426	http://niaid.abcc.ncifcrf.gov/geneReport.jsp?rowids=,151025,160655,163908,165327,166807,161402,160587
INTERPRO	IPR000463:Cytosolic fatty-acid binding	http://niaid.abcc.ncifcrf.gov/geneReport.jsp?rowids=,151025,160655,163908	3	0.0191	0.0165556
PIR_SUPERFAMILY	PIRSF002390:lipid binding protein, FABP type	http://niaid.abcc.ncifcrf.gov/geneReport.jsp?rowids=,151025,160655,163908	3	0.0191	0.01766
GOTERM_MF_ALL	GO:0008289~lipid binding	http://niaid.abcc.ncifcrf.gov/geneReport.jsp?rowids=,165327,151025,166807,161402,160655,163908,160587	7	0.0446	0.10359
INTERPRO	IPR012674:Calycin	http://niaid.abcc.ncifcrf.gov/geneReport.jsp?rowids=,151025,160655,163908	3	0.0191	0.116445
INTERPRO	IPR000566:Lipocalin-related protein and Bos/Can/Equ allergen	http://niaid.abcc.ncifcrf.gov/geneReport.jsp?rowids=,151025,160655,163908	3	0.0191	0.121994
Functional Group 18	Median: 0.04841866272880214	Geo: 0.06128894317422158	http://niaid.abcc.ncifcrf.gov/geneReport.jsp?rowids=,206916,204361,203958,151327,163902,160587,202460,166908,151730,163630,204449,161582,150974,201669,160499,202201,202429,161402
GOTERM_BP_ALL	GO:0016477~cell migration	http://niaid.abcc.ncifcrf.gov/geneReport.jsp?rowids=,206916,204361,203958,151327,163902,160587,202460,166908,151730	9	0.0573	0.0143473
GOTERM_BP_ALL	GO:0051674~localization of cell	http://niaid.abcc.ncifcrf.gov/geneReport.jsp?rowids=,206916,204361,203958,151327,163902,163630,160587,202460,166908,151730	10	0.0637	0.0290299
GOTERM_BP_ALL	GO:0006928~cell motility	http://niaid.abcc.ncifcrf.gov/geneReport.jsp?rowids=,206916,204361,203958,151327,163902,163630,160587,202460,166908,151730	10	0.0637	0.0290299
GOTERM_BP_ALL	GO:0009887~organ morphogenesis	http://niaid.abcc.ncifcrf.gov/geneReport.jsp?rowids=,206916,204449,151327,161582,150974,201669,160587,160499,202201,202460	10	0.0637	0.0396255
GOTERM_BP_ALL	GO:0001568~blood vessel development	http://niaid.abcc.ncifcrf.gov/geneReport.jsp?rowids=,206916,151327,202429,201669,160587,202460	6	0.0382	0.0484187
GOTERM_BP_ALL	GO:0001944~vasculature development	http://niaid.abcc.ncifcrf.gov/geneReport.jsp?rowids=,206916,151327,202429,201669,160587,202460	6	0.0382	0.0523238
GOTERM_BP_ALL	GO:0048514~blood vessel morphogenesis	http://niaid.abcc.ncifcrf.gov/geneReport.jsp?rowids=,206916,151327,201669,160587,202460	5	0.0318	0.0961383
GOTERM_BP_ALL	GO:0048646~anatomical structure formation	http://niaid.abcc.ncifcrf.gov/geneReport.jsp?rowids=,206916,161402,151327,160587	4	0.0255	0.257018
GOTERM_BP_ALL	GO:0001525~angiogenesis	http://niaid.abcc.ncifcrf.gov/geneReport.jsp?rowids=,206916,151327,160587	3	0.0191	0.406848
Functional Group 19	Median: 0.06921739514035857	Geo: 0.07163633616452561	http://niaid.abcc.ncifcrf.gov/geneReport.jsp?rowids=,202347,163705,151327,151249,161166,161227,204361,200087,161545,165132,160587,165285,151730
GOTERM_BP_ALL	GO:0030097~hemopoiesis	http://niaid.abcc.ncifcrf.gov/geneReport.jsp?rowids=,202347,163705,151327,151249,161166,161227	6	0.0382	0.0513307
GOTERM_BP_ALL	GO:0048534~hemopoietic or lymphoid organ development	http://niaid.abcc.ncifcrf.gov/geneReport.jsp?rowids=,202347,163705,151327,151249,161166,161227	6	0.0382	0.0651153
GOTERM_BP_ALL	GO:0002520~immune system development	http://niaid.abcc.ncifcrf.gov/geneReport.jsp?rowids=,202347,163705,151327,151249,161166,161227	6	0.0382	0.0733195
GOTERM_BP_ALL	GO:0002376~immune system process	http://niaid.abcc.ncifcrf.gov/geneReport.jsp?rowids=,204361,200087,151249,161545,202347,163705,151327,161166,161227,165132,160587,165285,151730	13	0.0828	0.107462
Functional Group 20	Median: 0.07648110774671954	Geo: 0.07163675849697095	http://niaid.abcc.ncifcrf.gov/geneReport.jsp?rowids=,166522,166807,200877,161222,161227,160499,166240,204449,152640,166968,164487,166253,201588,202347,203004,200406
GOTERM_BP_ALL	GO:0006887~exocytosis	http://niaid.abcc.ncifcrf.gov/geneReport.jsp?rowids=,166522,166807,200877,161222,161227,160499,166240	7	0.0446	0.00118445
SP_PIR_KEYWORDS	membrane trafficking	http://niaid.abcc.ncifcrf.gov/geneReport.jsp?rowids=,166522,166807,161222,161227	4	0.0255	0.0048809
GOTERM_CC_ALL	GO:0008021~synaptic vesicle	http://niaid.abcc.ncifcrf.gov/geneReport.jsp?rowids=,166522,166807,204449,152640,160499	5	0.0318	0.0102517
GOTERM_BP_ALL	GO:0048489~synaptic vesicle transport	http://niaid.abcc.ncifcrf.gov/geneReport.jsp?rowids=,166807,161222,166968,166240	4	0.0255	0.0150196
GOTERM_MF_ALL	GO:0019905~syntaxin binding	http://niaid.abcc.ncifcrf.gov/geneReport.jsp?rowids=,166807,161222,160499	3	0.0191	0.033121
GOTERM_MF_ALL	GO:0000149~SNARE binding	http://niaid.abcc.ncifcrf.gov/geneReport.jsp?rowids=,166807,161222,160499	3	0.0191	0.0396963
GOTERM_CC_ALL	GO:0031988~membrane-bound vesicle	http://niaid.abcc.ncifcrf.gov/geneReport.jsp?rowids=,164487,166522,166253,166807,204449,161227,152640,160499	8	0.051	0.0418688
GOTERM_BP_ALL	GO:0017157~regulation of exocytosis	http://niaid.abcc.ncifcrf.gov/geneReport.jsp?rowids=,166522,161227,160499	3	0.0191	0.0430967
GOTERM_CC_ALL	GO:0030136~clathrin-coated vesicle	http://niaid.abcc.ncifcrf.gov/geneReport.jsp?rowids=,166522,166807,204449,152640,160499	5	0.0318	0.0550173
GOTERM_BP_ALL	GO:0016192~vesicle-mediated transport	http://niaid.abcc.ncifcrf.gov/geneReport.jsp?rowids=,164487,166522,166807,200877,161222,201588,166968,161227,160499,166240	10	0.0637	0.0590228
GOTERM_BP_ALL	GO:0003001~generation of a signal involved in cell-cell signaling	http://niaid.abcc.ncifcrf.gov/geneReport.jsp?rowids=,202347,166807,161222,160499,166240	5	0.0318	0.0598548
GOTERM_CC_ALL	GO:0031982~vesicle	http://niaid.abcc.ncifcrf.gov/geneReport.jsp?rowids=,164487,166522,166253,166807,204449,161227,152640,160499	8	0.051	0.0663643
GOTERM_BP_ALL	GO:0045045~secretory pathway	http://niaid.abcc.ncifcrf.gov/geneReport.jsp?rowids=,166522,166807,200877,161222,161227,160499,166240	7	0.0446	0.06752
GOTERM_CC_ALL	GO:0030135~coated vesicle	http://niaid.abcc.ncifcrf.gov/geneReport.jsp?rowids=,166522,166807,204449,152640,160499	5	0.0318	0.0854422
GOTERM_CC_ALL	GO:0016023~cytoplasmic membrane-bound vesicle	http://niaid.abcc.ncifcrf.gov/geneReport.jsp?rowids=,164487,166522,166807,204449,161227,152640,160499	7	0.0446	0.0923222
SP_PIR_KEYWORDS	exocytosis	http://niaid.abcc.ncifcrf.gov/geneReport.jsp?rowids=,161222,161227,166240	3	0.0191	0.0971734
GOTERM_CC_ALL	GO:0031410~cytoplasmic vesicle	http://niaid.abcc.ncifcrf.gov/geneReport.jsp?rowids=,164487,166522,166807,204449,161227,152640,160499	7	0.0446	0.117943
GOTERM_BP_ALL	GO:0032940~secretion by cell	http://niaid.abcc.ncifcrf.gov/geneReport.jsp?rowids=,166522,166807,200877,161222,161227,160499,166240	7	0.0446	0.122052
GOTERM_BP_ALL	GO:0046879~hormone secretion	http://niaid.abcc.ncifcrf.gov/geneReport.jsp?rowids=,202347,161222,160499	3	0.0191	0.13081
GOTERM_BP_ALL	GO:0046903~secretion	http://niaid.abcc.ncifcrf.gov/geneReport.jsp?rowids=,166522,202347,166807,200877,161222,161227,160499,166240	8	0.051	0.153098
GOTERM_CC_ALL	GO:0030141~secretory granule	http://niaid.abcc.ncifcrf.gov/geneReport.jsp?rowids=,166522,161227,160499	3	0.0191	0.179792
GOTERM_BP_ALL	GO:0007269~neurotransmitter secretion	http://niaid.abcc.ncifcrf.gov/geneReport.jsp?rowids=,166807,161222,166240	3	0.0191	0.253926
GOTERM_BP_ALL	GO:0045055~regulated secretory pathway	http://niaid.abcc.ncifcrf.gov/geneReport.jsp?rowids=,166807,161222,166240	3	0.0191	0.307169
GOTERM_BP_ALL	GO:0051649~establishment of cellular localization	http://niaid.abcc.ncifcrf.gov/geneReport.jsp?rowids=,203004,166522,166807,200877,161222,200406,201588,161227,160499,166240	10	0.0637	0.588635
GOTERM_BP_ALL	GO:0051641~cellular localization	http://niaid.abcc.ncifcrf.gov/geneReport.jsp?rowids=,203004,166522,166807,200877,161222,200406,201588,161227,160499,166240	10	0.0637	0.603085
SP_PIR_KEYWORDS	protein transport	http://niaid.abcc.ncifcrf.gov/geneReport.jsp?rowids=,166522,161227,166240	3	0.0191	0.846165
Functional Group 21	Median: 0.06007777392734926	Geo: 0.07318984457869897	http://niaid.abcc.ncifcrf.gov/geneReport.jsp?rowids=,204499,151224,165511,152103
GOTERM_CC_ALL	GO:0044438~microbody part	http://niaid.abcc.ncifcrf.gov/geneReport.jsp?rowids=,204499,151224,165511	3	0.0191	0.0493246
GOTERM_CC_ALL	GO:0044439~peroxisomal part	http://niaid.abcc.ncifcrf.gov/geneReport.jsp?rowids=,204499,151224,165511	3	0.0191	0.0493246
GOTERM_CC_ALL	GO:0005777~peroxisome	http://niaid.abcc.ncifcrf.gov/geneReport.jsp?rowids=,204499,152103,151224,165511	4	0.0255	0.0600778
GOTERM_CC_ALL	GO:0042579~microbody	http://niaid.abcc.ncifcrf.gov/geneReport.jsp?rowids=,204499,152103,151224,165511	4	0.0255	0.0600778
SP_PIR_KEYWORDS	peroxisome	http://niaid.abcc.ncifcrf.gov/geneReport.jsp?rowids=,204499,152103,151224	3	0.0191	0.239166
Functional Group 22	Median: 0.09440678048012645	Geo: 0.08822892396298732	http://niaid.abcc.ncifcrf.gov/geneReport.jsp?rowids=,166253,161642,166968,163534,201004,200185,161176,161545
GOTERM_MF_ALL	GO:0015291~secondary active transmembrane transporter activity	http://niaid.abcc.ncifcrf.gov/geneReport.jsp?rowids=,166253,161642,166968,163534,201004,200185,161176	7	0.0446	0.0107043
GOTERM_MF_ALL	GO:0005275~amine transmembrane transporter activity	http://niaid.abcc.ncifcrf.gov/geneReport.jsp?rowids=,161642,166968,163534	3	0.0191	0.0374532
GOTERM_MF_ALL	GO:0015297~antiporter activity	http://niaid.abcc.ncifcrf.gov/geneReport.jsp?rowids=,166968,201004,161176	3	0.0191	0.0815852
GOTERM_MF_ALL	GO:0015370~solute:sodium symporter activity	http://niaid.abcc.ncifcrf.gov/geneReport.jsp?rowids=,166253,161642,163534	3	0.0191	0.0874952
GOTERM_BP_ALL	GO:0015837~amine transport	http://niaid.abcc.ncifcrf.gov/geneReport.jsp?rowids=,161545,161642,166968,163534	4	0.0255	0.0944068
GOTERM_MF_ALL	GO:0015293~symporter activity	http://niaid.abcc.ncifcrf.gov/geneReport.jsp?rowids=,166253,161642,163534,200185	4	0.0255	0.13801
GOTERM_MF_ALL	GO:0022804~active transmembrane transporter activity	http://niaid.abcc.ncifcrf.gov/geneReport.jsp?rowids=,166253,161642,166968,163534,201004,200185,161176	7	0.0446	0.155075
GOTERM_MF_ALL	GO:0015294~solute:cation symporter activity	http://niaid.abcc.ncifcrf.gov/geneReport.jsp?rowids=,166253,161642,163534	3	0.0191	0.16621
SP_PIR_KEYWORDS	Symport	http://niaid.abcc.ncifcrf.gov/geneReport.jsp?rowids=,166253,161642,163534	3	0.0191	0.337089
Functional Group 23	Median: 0.08904287144845888	Geo: 0.09207318626963559	http://niaid.abcc.ncifcrf.gov/geneReport.jsp?rowids=,164487,159627,167001,202460,165327,202347,163871,161731,203958,163902,202551,160587,160499,163893,176895,202201
GOTERM_BP_ALL	GO:0007399~nervous system development	http://niaid.abcc.ncifcrf.gov/geneReport.jsp?rowids=,164487,159627,167001,202460,165327,202347,163871,161731,203958,163902,202551,160587,160499,163893,176895,202201	16	0.1019	0.022029
GOTERM_BP_ALL	GO:0022008~neurogenesis	http://niaid.abcc.ncifcrf.gov/geneReport.jsp?rowids=,165327,163871,203958,163902,202551,160587,176895,202201,202460	9	0.0573	0.0613689
GOTERM_BP_ALL	GO:0048699~generation of neurons	http://niaid.abcc.ncifcrf.gov/geneReport.jsp?rowids=,165327,163871,203958,202551,160587,176895,202201,202460	8	0.051	0.0890429
GOTERM_BP_ALL	GO:0007423~sensory organ development	http://niaid.abcc.ncifcrf.gov/geneReport.jsp?rowids=,202551,160587,202201	3	0.0191	0.225305
GOTERM_BP_ALL	GO:0030182~neuron differentiation	http://niaid.abcc.ncifcrf.gov/geneReport.jsp?rowids=,165327,163871,202551,160587,176895,202201	6	0.0382	0.243979
Functional Group 24	Median: 0.13206035188919377	Geo: 0.09725723618178389	http://niaid.abcc.ncifcrf.gov/geneReport.jsp?rowids=,165327,202347,151327,202551,160587,163902,201669
GOTERM_BP_ALL	GO:0051093~negative regulation of developmental process	http://niaid.abcc.ncifcrf.gov/geneReport.jsp?rowids=,165327,202347,151327,202551,160587	5	0.0318	0.0169133
GOTERM_BP_ALL	GO:0050793~regulation of developmental process	http://niaid.abcc.ncifcrf.gov/geneReport.jsp?rowids=,165327,202347,151327,163902,202551,201669,160587	7	0.0446	0.0949823
GOTERM_BP_ALL	GO:0045596~negative regulation of cell differentiation	http://niaid.abcc.ncifcrf.gov/geneReport.jsp?rowids=,202347,151327,202551	3	0.0191	0.169138
GOTERM_BP_ALL	GO:0045595~regulation of cell differentiation	http://niaid.abcc.ncifcrf.gov/geneReport.jsp?rowids=,202347,151327,163902,202551	4	0.0255	0.329288
Functional Group 25	Median: 0.24333220349413465	Geo: 0.09975569925121949	http://niaid.abcc.ncifcrf.gov/geneReport.jsp?rowids=,164487,159622,165371,152103,163630,159627,152640,163876,203842,200185,161176,166807,160614,164379,161581,163902,163634,160499,176895,166674,159645,161289,165342,199750,206765,204499,165327,161545,169314,199350,161678,160587,151730,203053,204449,160567,165511,199512,199635,201989,200602,163705,154211,201588,163566,161227,165285,165136,151218,166…
GOTERM_CC_ALL	GO:0005737~cytoplasm	http://niaid.abcc.ncifcrf.gov/geneReport.jsp?rowids=,164487,159622,165371,152103,163630,159627,152640,163876,203842,200185,161176,166807,160614,164379,161581,163902,163634,160499,176895,166674,159645,161289,165342,199750,206765,204499,165327,161545,169314,199350,161678,160587,151730,203053,204449,160567,165511,199512,199635,201989,200602,163705,154211,201588,163566,161227,165285,165136,151218,166…	62	0.3949	0.00110966
GOTERM_CC_ALL	GO:0044424~intracellular part	http://niaid.abcc.ncifcrf.gov/geneReport.jsp?rowids=,164487,159622,165371,152103,163630,163617,159627,151838,165722,205287,152640,163876,203842,200185,161176,165356,160614,166807,161581,164379,200406,169280,163902,163634,176895,163893,160499,202201,159645,166674,161289,165342,166582,206765,199750,202460,164532,204499,161545,165327,169314,199350,160587,161678,203053,151730,204449,160567,166735,165…	84	0.535	0.0332139
GOTERM_CC_ALL	GO:0005622~intracellular	http://niaid.abcc.ncifcrf.gov/geneReport.jsp?rowids=,164487,165851,159622,165371,152103,163630,163617,159627,151838,152640,165722,205287,203842,163876,200185,161176,165356,160614,166807,161581,164379,200406,169280,163902,163634,176895,163893,160499,202201,159645,166674,161289,165342,166582,206765,199750,202460,164532,204499,161545,165327,169314,199350,160587,161678,203053,151730,204449,160567,166…	89	0.5669	0.0555942
GOTERM_CC_ALL	GO:0044444~cytoplasmic part	http://niaid.abcc.ncifcrf.gov/geneReport.jsp?rowids=,164487,204449,159622,152103,160567,165511,199512,199635,152640,200602,161176,166807,160614,164379,161581,163705,201588,163566,161227,160499,166674,165136,151218,166522,200959,206855,200087,199813,151224,206765,199750,165971,204499,165327,169314,160655,201894,199350,160587,161678,203053,151730	42	0.2675	0.061417
GOTERM_CC_ALL	GO:0043227~membrane-bound organelle	http://niaid.abcc.ncifcrf.gov/geneReport.jsp?rowids=,164487,165371,152103,151838,165722,205287,152640,166807,165356,163634,160499,163893,176895,202201,166674,166582,199750,206765,202460,204499,165327,161545,169314,199350,160587,151730,203053,166253,204449,166735,160567,199512,165511,163705,154211,164807,201588,202551,150974,161227,181784,165136,151218,166522,200959,166098,206855,200087,199813,151…	57	0.3631	0.243332
GOTERM_CC_ALL	GO:0043231~intracellular membrane-bound organelle	http://niaid.abcc.ncifcrf.gov/geneReport.jsp?rowids=,164487,165371,152103,151838,165722,205287,152640,166807,165356,163634,160499,163893,176895,202201,166674,166582,199750,206765,202460,204499,165327,161545,169314,199350,160587,151730,203053,204449,166735,160567,199512,165511,163705,154211,164807,201588,202551,150974,161227,181784,165136,151218,166522,200959,166098,206855,200087,199813,151224,165…	56	0.3567	0.298139
GOTERM_CC_ALL	GO:0043226~organelle	http://niaid.abcc.ncifcrf.gov/geneReport.jsp?rowids=,164487,165371,152103,163617,151838,165722,205287,152640,161176,166807,160614,165356,164379,200406,169280,163634,160499,163893,176895,202201,166674,166582,199750,206765,202460,164532,204499,165327,161545,169314,199350,160587,151730,203053,166253,204449,160567,166735,165511,199512,163705,164807,154211,201588,150974,202551,161227,181784,165136,151…	65	0.414	0.332311
GOTERM_CC_ALL	GO:0043229~intracellular organelle	http://niaid.abcc.ncifcrf.gov/geneReport.jsp?rowids=,164487,165371,152103,163617,151838,165722,205287,152640,161176,166807,160614,165356,164379,200406,169280,163634,160499,163893,176895,202201,166674,166582,199750,206765,202460,164532,204499,165327,161545,169314,199350,160587,151730,203053,204449,160567,166735,165511,199512,163705,164807,154211,201588,150974,202551,161227,181784,165136,151218,166…	64	0.4076	0.389567
GOTERM_CC_ALL	GO:0005634~nucleus	http://niaid.abcc.ncifcrf.gov/geneReport.jsp?rowids=,204449,165371,166735,151838,165722,205287,165356,154211,164807,150974,202551,163634,181784,163893,176895,202201,166582,166098,200087,199750,165416,163650,202460,165967,161545,203958,199350,203053	28	0.1783	0.827689
Functional Group 26	Median: 0.17161289206715918	Geo: 0.10497943210658844	http://niaid.abcc.ncifcrf.gov/geneReport.jsp?rowids=,164487,165371,206855,151838,201669,201004,161176,165967,160614,206807,169314,163705,161702,151327,161582,163902,150974,160587,160499,161832,161353,163630,199437,205287
GOTERM_BP_ALL	GO:0065008~regulation of biological quality	http://niaid.abcc.ncifcrf.gov/geneReport.jsp?rowids=,164487,165371,206855,151838,201669,201004,161176,165967,160614,206807,169314,163705,161702,151327,161582,163902,150974,160587,160499,161832	20	0.1274	0.00278278
GOTERM_BP_ALL	GO:0051336~regulation of hydrolase activity	http://niaid.abcc.ncifcrf.gov/geneReport.jsp?rowids=,164487,161353,165371,163630,199437,205287,160587	7	0.0446	0.00598063
GOTERM_BP_ALL	GO:0050801~ion homeostasis	http://niaid.abcc.ncifcrf.gov/geneReport.jsp?rowids=,164487,165967,206807,165371,160587,201004,161832,161176	8	0.051	0.0267565
GOTERM_BP_ALL	GO:0006873~cellular ion homeostasis	http://niaid.abcc.ncifcrf.gov/geneReport.jsp?rowids=,164487,165967,206807,165371,160587,161832,161176	7	0.0446	0.0493901
GOTERM_BP_ALL	GO:0055082~cellular chemical homeostasis	http://niaid.abcc.ncifcrf.gov/geneReport.jsp?rowids=,164487,165967,206807,165371,160587,161832,161176	7	0.0446	0.0493901
GOTERM_BP_ALL	GO:0048878~chemical homeostasis	http://niaid.abcc.ncifcrf.gov/geneReport.jsp?rowids=,164487,165967,206807,165371,160587,201004,161832,161176	8	0.051	0.0495388
GOTERM_BP_ALL	GO:0019725~cellular homeostasis	http://niaid.abcc.ncifcrf.gov/geneReport.jsp?rowids=,164487,165967,206807,165371,163705,160587,161832,161176	8	0.051	0.0619846
GOTERM_BP_ALL	GO:0042592~homeostatic process	http://niaid.abcc.ncifcrf.gov/geneReport.jsp?rowids=,164487,165967,206807,165371,163705,160587,201004,161832,161176	9	0.0573	0.112243
GOTERM_BP_ALL	GO:0055065~metal ion homeostasis	http://niaid.abcc.ncifcrf.gov/geneReport.jsp?rowids=,164487,165967,165371,160587	4	0.0255	0.230983
GOTERM_BP_ALL	GO:0006875~cellular metal ion homeostasis	http://niaid.abcc.ncifcrf.gov/geneReport.jsp?rowids=,164487,165967,165371,160587	4	0.0255	0.230983
GOTERM_BP_ALL	GO:0030003~cellular cation homeostasis	http://niaid.abcc.ncifcrf.gov/geneReport.jsp?rowids=,164487,165967,165371,160587	4	0.0255	0.395578
GOTERM_BP_ALL	GO:0055080~cation homeostasis	http://niaid.abcc.ncifcrf.gov/geneReport.jsp?rowids=,164487,165967,165371,160587	4	0.0255	0.395578
GOTERM_BP_ALL	GO:0055074~calcium ion homeostasis	http://niaid.abcc.ncifcrf.gov/geneReport.jsp?rowids=,164487,165371,160587	3	0.0191	0.448561
GOTERM_BP_ALL	GO:0006874~cellular calcium ion homeostasis	http://niaid.abcc.ncifcrf.gov/geneReport.jsp?rowids=,164487,165371,160587	3	0.0191	0.448561
GOTERM_BP_ALL	GO:0055066~di-, tri-valent inorganic cation homeostasis	http://niaid.abcc.ncifcrf.gov/geneReport.jsp?rowids=,164487,165371,160587	3	0.0191	0.588219
GOTERM_BP_ALL	GO:0030005~cellular di-, tri-valent inorganic cation homeostasis	http://niaid.abcc.ncifcrf.gov/geneReport.jsp?rowids=,164487,165371,160587	3	0.0191	0.588219
Functional Group 27	Median: 0.2833037669480176	Geo: 0.11000571067817333	http://niaid.abcc.ncifcrf.gov/geneReport.jsp?rowids=,201030,168609,163876,165833,202347,151327,161702,161642,164565,201588,161582,199437,165285,206916,164848,165342,199813,151224,204286,151530,164532,165327,161545,163871,161731,169314,151613,165132,166908,151730,163902,199750,152447,202550,202983,167001,164476,160587
GOTERM_CC_ALL	GO:0005615~extracellular space	http://niaid.abcc.ncifcrf.gov/geneReport.jsp?rowids=,201030,168609,163876,165833,202347,151327,161702,161642,164565,201588,161582,199437,165285,206916,164848,165342,199813,151224,204286,151530,164532,165327,161545,163871,161731,169314,151613,165132,166908,151730	30	0.1911	0.00985236
GOTERM_CC_ALL	GO:0044421~extracellular region part	http://niaid.abcc.ncifcrf.gov/geneReport.jsp?rowids=,201030,168609,163876,165833,202347,151327,161702,161642,164565,201588,161582,199437,165285,206916,164848,165342,199813,151224,204286,151530,164532,165327,161545,163871,161731,169314,151613,165132,166908,151730	30	0.1911	0.0203209
GOTERM_CC_ALL	GO:0005576~extracellular region	http://niaid.abcc.ncifcrf.gov/geneReport.jsp?rowids=,201030,168609,163876,165833,202347,151327,161702,161642,164565,201588,163902,161582,199437,165285,206916,164848,165342,199813,151224,204286,199750,151530,164532,161545,165327,163871,161731,169314,151613,165132,166908,151730	32	0.2038	0.0320099
SP_PIR_KEYWORDS	signal	http://niaid.abcc.ncifcrf.gov/geneReport.jsp?rowids=,201030,152447,163876,165833,202347,151327,161702,201588,164565,199437,202550,165285,165342,164848,204286,202983,151530,167001,165327,164476,161731,165132,160587,166908,151730	25	0.1592	0.534598
SP_PIR_KEYWORDS	Secreted	http://niaid.abcc.ncifcrf.gov/geneReport.jsp?rowids=,201030,165342,163876,151530,202347,161702,151327,163902,161582,164565,165132,166908,165285	13	0.0828	0.590825
UP_SEQ_FEATURE	signal peptide	http://niaid.abcc.ncifcrf.gov/geneReport.jsp?rowids=,201030,152447,163876,165833,202347,151327,161702,201588,164565,199437,202550,165285,165342,164848,204286,202983,151530,167001,165327,164476,161731,165132,160587,166908,151730	25	0.1592	0.875463
Functional Group 28	Median: 0.09556265036944527	Geo: 0.129691134283191	http://niaid.abcc.ncifcrf.gov/geneReport.jsp?rowids=,164487,206916,206855,163630,151249,201669,163650,163986,161545,165327,202347,160655,161702,151327,163902,202551,181784,160587,165851,165371,151838,205287,165722,201989,201588,161227,176895,163893,160499,202201,166582,166522,201479,200087,163908,202460,203958,166908
GOTERM_BP_ALL	GO:0048519~negative regulation of biological process	http://niaid.abcc.ncifcrf.gov/geneReport.jsp?rowids=,164487,206916,206855,163630,151249,201669,163650,163986,161545,165327,202347,160655,161702,151327,163902,202551,181784,160587	18	0.1146	0.0528408
GOTERM_BP_ALL	GO:0048523~negative regulation of cellular process	http://niaid.abcc.ncifcrf.gov/geneReport.jsp?rowids=,164487,206916,163630,151249,201669,163650,163986,161545,202347,160655,161702,151327,163902,202551,181784,160587	16	0.1019	0.0955626
GOTERM_BP_ALL	GO:0050794~regulation of cellular process	http://niaid.abcc.ncifcrf.gov/geneReport.jsp?rowids=,164487,165851,165371,163630,151249,151838,205287,165722,201989,202347,151327,161702,201588,163902,202551,161227,181784,176895,163893,160499,202201,206916,166582,166522,201479,200087,163908,201669,163650,202460,163986,161545,160655,203958,160587,166908	36	0.2293	0.43199
Functional Group 29	Median: 0.11612389317300294	Geo: 0.13302120446079085	http://niaid.abcc.ncifcrf.gov/geneReport.jsp?rowids=,161545,163902,200185
GOTERM_BP_ALL	GO:0015758~glucose transport	http://niaid.abcc.ncifcrf.gov/geneReport.jsp?rowids=,161545,163902,200185	3	0.0191	0.108951
GOTERM_BP_ALL	GO:0015749~monosaccharide transport	http://niaid.abcc.ncifcrf.gov/geneReport.jsp?rowids=,161545,163902,200185	3	0.0191	0.116124
GOTERM_BP_ALL	GO:0008645~hexose transport	http://niaid.abcc.ncifcrf.gov/geneReport.jsp?rowids=,161545,163902,200185	3	0.0191	0.116124
GOTERM_BP_ALL	GO:0008643~carbohydrate transport	http://niaid.abcc.ncifcrf.gov/geneReport.jsp?rowids=,161545,163902,200185	3	0.0191	0.213112
Functional Group 30	Median: 0.1621607572095712	Geo: 0.14223157025066155	http://niaid.abcc.ncifcrf.gov/geneReport.jsp?rowids=,165342,165132,165285,161176
INTERPRO	IPR008161:Collagen helix repeat	http://niaid.abcc.ncifcrf.gov/geneReport.jsp?rowids=,165342,165132,165285	3	0.0191	0.0519647
SP_PIR_KEYWORDS	hydroxylation	http://niaid.abcc.ncifcrf.gov/geneReport.jsp?rowids=,165342,165132,165285	3	0.0191	0.0917151
INTERPRO	IPR008160:Collagen triple helix repeat	http://niaid.abcc.ncifcrf.gov/geneReport.jsp?rowids=,165342,165132,165285	3	0.0191	0.110963
SP_PIR_KEYWORDS	collagen	http://niaid.abcc.ncifcrf.gov/geneReport.jsp?rowids=,165342,165132,165285	3	0.0191	0.162161
GOTERM_BP_ALL	GO:0006817~phosphate transport	http://niaid.abcc.ncifcrf.gov/geneReport.jsp?rowids=,165342,165132,165285	3	0.0191	0.20502
GOTERM_BP_ALL	GO:0015698~inorganic anion transport	http://niaid.abcc.ncifcrf.gov/geneReport.jsp?rowids=,165342,165132,165285,161176	4	0.0255	0.211156
GOTERM_BP_ALL	GO:0006820~anion transport	http://niaid.abcc.ncifcrf.gov/geneReport.jsp?rowids=,165342,165132,165285,161176	4	0.0255	0.317174
Functional Group 31	Median: 0.17519337789076217	Geo: 0.14301318220784254	http://niaid.abcc.ncifcrf.gov/geneReport.jsp?rowids=,206916,160587,160499,166908
GOTERM_BP_ALL	GO:0040011~locomotion	http://niaid.abcc.ncifcrf.gov/geneReport.jsp?rowids=,206916,160587,160499,166908	4	0.0255	0.0622448
GOTERM_BP_ALL	GO:0030334~regulation of cell migration	http://niaid.abcc.ncifcrf.gov/geneReport.jsp?rowids=,206916,160587,166908	3	0.0191	0.157434
GOTERM_BP_ALL	GO:0051270~regulation of cell motility	http://niaid.abcc.ncifcrf.gov/geneReport.jsp?rowids=,206916,160587,166908	3	0.0191	0.192953
GOTERM_BP_ALL	GO:0040012~regulation of locomotion	http://niaid.abcc.ncifcrf.gov/geneReport.jsp?rowids=,206916,160587,166908	3	0.0191	0.221234
Functional Group 32	Median: 0.13454619488197045	Geo: 0.14430839883093985	http://niaid.abcc.ncifcrf.gov/geneReport.jsp?rowids=,164487,161545,161832
GOTERM_BP_ALL	GO:0050804~regulation of synaptic transmission	http://niaid.abcc.ncifcrf.gov/geneReport.jsp?rowids=,164487,161545,161832	3	0.0191	0.123413
GOTERM_BP_ALL	GO:0051969~regulation of transmission of nerve impulse	http://niaid.abcc.ncifcrf.gov/geneReport.jsp?rowids=,164487,161545,161832	3	0.0191	0.134546
GOTERM_BP_ALL	GO:0031644~regulation of neurological process	http://niaid.abcc.ncifcrf.gov/geneReport.jsp?rowids=,164487,161545,161832	3	0.0191	0.180985
Functional Group 33	Median: 0.19515206843495528	Geo: 0.14612228250219364	http://niaid.abcc.ncifcrf.gov/geneReport.jsp?rowids=,165773,201540,163871,164807,160567,199437,199635,165971,165485,161143,161166,161289,206916,165511,203842,165967,202347,160587,164487,204449,199512,202429,166240,160614,161581,154211,163902,163566,199259,163634,165285,165342,206855,200087,199813,201669,163650,203004,163534,165132,200748,203053,151613,151838
GOTERM_MF_ALL	GO:0042578~phosphoric ester hydrolase activity	http://niaid.abcc.ncifcrf.gov/geneReport.jsp?rowids=,165773,201540,163871,164807,160567,199437,199635,165971,165485,161143	10	0.0637	0.00247965
GOTERM_BP_ALL	GO:0016311~dephosphorylation	http://niaid.abcc.ncifcrf.gov/geneReport.jsp?rowids=,163871,164807,160567,161166,165971,165485,161143	7	0.0446	0.00369342
GOTERM_BP_ALL	GO:0006470~protein amino acid dephosphorylation	http://niaid.abcc.ncifcrf.gov/geneReport.jsp?rowids=,163871,164807,160567,161166,165971,161143	6	0.0382	0.0113348
GOTERM_MF_ALL	GO:0016791~phosphoric monoester hydrolase activity	http://niaid.abcc.ncifcrf.gov/geneReport.jsp?rowids=,165773,163871,164807,160567,165971,165485,161143	7	0.0446	0.0239143
GOTERM_MF_ALL	GO:0004721~phosphoprotein phosphatase activity	http://niaid.abcc.ncifcrf.gov/geneReport.jsp?rowids=,163871,164807,160567,165971,161143	5	0.0318	0.0502184
GOTERM_MF_ALL	GO:0016788~hydrolase activity, acting on ester bonds	http://niaid.abcc.ncifcrf.gov/geneReport.jsp?rowids=,165773,201540,163871,164807,160567,199437,199635,165971,165485,161143	10	0.0637	0.118418
GOTERM_MF_ALL	GO:0004725~protein tyrosine phosphatase activity	http://niaid.abcc.ncifcrf.gov/geneReport.jsp?rowids=,163871,164807,161143	3	0.0191	0.16621
GOTERM_BP_ALL	GO:0006796~phosphate metabolic process	http://niaid.abcc.ncifcrf.gov/geneReport.jsp?rowids=,161289,206916,160567,165511,203842,165971,165485,161143,165967,202347,163871,164807,161166,160587	14	0.0892	0.185476
GOTERM_BP_ALL	GO:0006793~phosphorus metabolic process	http://niaid.abcc.ncifcrf.gov/geneReport.jsp?rowids=,161289,206916,160567,165511,203842,165971,165485,161143,165967,202347,163871,164807,161166,160587	14	0.0892	0.185476
INTERPRO	IPR000387:Protein-tyrosine phosphatase, Tyr-specific/dual-specificity type	http://niaid.abcc.ncifcrf.gov/geneReport.jsp?rowids=,163871,164807,161143	3	0.0191	0.204828
SP_PIR_KEYWORDS	protein phosphatase	http://niaid.abcc.ncifcrf.gov/geneReport.jsp?rowids=,160567,165971,161143	3	0.0191	0.258807
GOTERM_BP_ALL	GO:0019538~protein metabolic process	http://niaid.abcc.ncifcrf.gov/geneReport.jsp?rowids=,164487,204449,160567,199512,202429,166240,202347,160614,161581,164807,154211,163902,163566,161166,199259,163634,165285,161289,206916,165342,206855,200087,199813,165971,201669,163650,161143,203004,165967,163871,163534,165132,200748,160587,203053	35	0.2229	0.584882
GOTERM_BP_ALL	GO:0043412~biopolymer modification	http://niaid.abcc.ncifcrf.gov/geneReport.jsp?rowids=,161289,206916,206855,160567,165971,165485,163650,161143,203004,165967,163871,164807,161166,200748,160587	15	0.0955	0.742402
GOTERM_BP_ALL	GO:0043687~post-translational protein modification	http://niaid.abcc.ncifcrf.gov/geneReport.jsp?rowids=,161289,165967,206916,163871,164807,160567,161166,165971,160587,200748,163650,161143	12	0.0764	0.756678
GOTERM_BP_ALL	GO:0006464~protein modification process	http://niaid.abcc.ncifcrf.gov/geneReport.jsp?rowids=,161289,206916,206855,160567,165971,163650,161143,203004,165967,163871,164807,161166,200748,160587	14	0.0892	0.788403
SP_PIR_KEYWORDS	hydrolase	http://niaid.abcc.ncifcrf.gov/geneReport.jsp?rowids=,165773,201540,163871,164807,160567,151613,151838,199635,165971,161143	10	0.0637	0.920259
GOTERM_BP_ALL	GO:0044267~cellular protein metabolic process	http://niaid.abcc.ncifcrf.gov/geneReport.jsp?rowids=,164487,160567,199512,160614,202347,154211,164807,163902,161166,165285,161289,206916,165342,200087,206855,199813,201669,165971,163650,161143,203004,165967,163871,165132,200748,160587,203053	27	0.172	0.922814
GOTERM_BP_ALL	GO:0044260~cellular macromolecule metabolic process	http://niaid.abcc.ncifcrf.gov/geneReport.jsp?rowids=,164487,160567,199512,160614,202347,154211,164807,163902,161166,165285,161289,206916,165342,200087,206855,199813,201669,165971,163650,161143,203004,165967,163871,165132,200748,160587,203053	27	0.172	0.936988
Functional Group 34	Median: 0.3112460248881319	Geo: 0.14633353164606822	http://niaid.abcc.ncifcrf.gov/geneReport.jsp?rowids=,202959,151249,164585,152447,202550,163876,151530,164487,161289,166522,200176,163630,161176,160650,200065,165327,151205,161227,199259,160587,204449,164476,199437,161545,165371,167001,200701,206916,202460,163871,201588,161166,176895,151730,202347,165356,161402,201479,206855,202983,163986,201680,168609,200087,206807,151327,203053
GOTERM_BP_ALL	GO:0007218~neuropeptide signaling pathway	http://niaid.abcc.ncifcrf.gov/geneReport.jsp?rowids=,202959,151249,164585,152447,202550,163876,151530	7	0.0446	0.000535
SP_PIR_KEYWORDS	lipoprotein	http://niaid.abcc.ncifcrf.gov/geneReport.jsp?rowids=,202959,164487,161289,166522,200176,163630,151249,164585,161176,160650,200065,165327,151205,161227,199259,160587	16	0.1019	0.000792
GOTERM_MF_ALL	GO:0042165~neurotransmitter binding	http://niaid.abcc.ncifcrf.gov/geneReport.jsp?rowids=,164487,202959,204449,164476,151249,164585	6	0.0382	0.00653596
GOTERM_MF_ALL	GO:0004983~neuropeptide Y receptor activity	http://niaid.abcc.ncifcrf.gov/geneReport.jsp?rowids=,164487,202959,151249,164585	4	0.0255	0.00715879
GOTERM_MF_ALL	GO:0008188~neuropeptide receptor activity	http://niaid.abcc.ncifcrf.gov/geneReport.jsp?rowids=,164487,202959,151249,164585	4	0.0255	0.0196628
GOTERM_MF_ALL	GO:0042923~neuropeptide binding	http://niaid.abcc.ncifcrf.gov/geneReport.jsp?rowids=,164487,202959,151249,164585	4	0.0255	0.0196628
GOTERM_MF_ALL	GO:0030594~neurotransmitter receptor activity	http://niaid.abcc.ncifcrf.gov/geneReport.jsp?rowids=,164487,202959,164476,151249,164585	5	0.0318	0.0236362
SP_PIR_KEYWORDS	G protein-coupled receptor	http://niaid.abcc.ncifcrf.gov/geneReport.jsp?rowids=,164487,202959,151249,164585,199437	5	0.0318	0.0810342
GOTERM_BP_ALL	GO:0019932~second-messenger-mediated signaling	http://niaid.abcc.ncifcrf.gov/geneReport.jsp?rowids=,161289,164487,202959,161545,165371,151249,199437	7	0.0446	0.0890677
GOTERM_MF_ALL	GO:0016502~nucleotide receptor activity	http://niaid.abcc.ncifcrf.gov/geneReport.jsp?rowids=,202959,151249,164585	3	0.0191	0.0965903
GOTERM_MF_ALL	GO:0001608~nucleotide receptor activity, G-protein coupled	http://niaid.abcc.ncifcrf.gov/geneReport.jsp?rowids=,202959,151249,164585	3	0.0191	0.0965903
SP_PIR_KEYWORDS	Palmitate	http://niaid.abcc.ncifcrf.gov/geneReport.jsp?rowids=,202959,151249,163630,164585,199259,161176	6	0.0382	0.109747
GOTERM_MF_ALL	GO:0001653~peptide receptor activity	http://niaid.abcc.ncifcrf.gov/geneReport.jsp?rowids=,164487,202959,151249,164585	4	0.0255	0.13575
GOTERM_BP_ALL	GO:0007187~G-protein signaling, coupled to cyclic nucleotide second messenger	http://niaid.abcc.ncifcrf.gov/geneReport.jsp?rowids=,164487,202959,151249,199437	4	0.0255	0.16841
UP_SEQ_FEATURE	lipid moiety-binding region:S-palmitoyl cysteine	http://niaid.abcc.ncifcrf.gov/geneReport.jsp?rowids=,202959,151249,163630,164585,199259,161176	6	0.0382	0.184737
GOTERM_BP_ALL	GO:0019935~cyclic-nucleotide-mediated signaling	http://niaid.abcc.ncifcrf.gov/geneReport.jsp?rowids=,164487,202959,151249,199437	4	0.0255	0.210126
GOTERM_BP_ALL	GO:0007188~G-protein signaling, coupled to cAMP nucleotide second messenger	http://niaid.abcc.ncifcrf.gov/geneReport.jsp?rowids=,164487,202959,199437	3	0.0191	0.311246
GOTERM_MF_ALL	GO:0042277~peptide binding	http://niaid.abcc.ncifcrf.gov/geneReport.jsp?rowids=,164487,202959,151249,164585	4	0.0255	0.336221
KEGG_PATHWAY	rno04080:Neuroactive ligand-receptor interaction	http://niaid.abcc.ncifcrf.gov/geneReport.jsp?rowids=,164487,202959,151249,164585,199437,167001	6	0.0382	0.342206
SP_PIR_KEYWORDS	g-protein coupled receptor	http://niaid.abcc.ncifcrf.gov/geneReport.jsp?rowids=,164487,202959,151249,164585,199437,152447,202550,163876,200701	9	0.0573	0.350421
GOTERM_BP_ALL	GO:0019933~cAMP-mediated signaling	http://niaid.abcc.ncifcrf.gov/geneReport.jsp?rowids=,164487,202959,199437	3	0.0191	0.367647
PIR_SUPERFAMILY	PIRSF002406:vertebrate rhodopsin	http://niaid.abcc.ncifcrf.gov/geneReport.jsp?rowids=,164487,202959,151249	3	0.0191	0.380725
SP_PIR_KEYWORDS	receptor	http://niaid.abcc.ncifcrf.gov/geneReport.jsp?rowids=,202959,164487,206916,151249,164585,152447,163876,167001,202460,200701,165327,163871,164476,201588,161166,199437,202550,176895,151730	19	0.121	0.444856
SP_PIR_KEYWORDS	transducer	http://niaid.abcc.ncifcrf.gov/geneReport.jsp?rowids=,164487,202959,151249,164585,199437,152447,202550,163876,200701	9	0.0573	0.450643
GOTERM_MF_ALL	GO:0060089~molecular transducer activity	http://niaid.abcc.ncifcrf.gov/geneReport.jsp?rowids=,164487,202959,151249,152447,163876,202347,165356,161402,201588,161166,199437,202550,176895,206916,201479,206855,164585,202983,200701,202460,163986,165327,164476,201680,151730	25	0.1592	0.897259
GOTERM_MF_ALL	GO:0004871~signal transducer activity	http://niaid.abcc.ncifcrf.gov/geneReport.jsp?rowids=,164487,202959,151249,152447,163876,202347,165356,161402,201588,161166,199437,202550,176895,206916,201479,206855,164585,202983,200701,202460,163986,165327,164476,201680,151730	25	0.1592	0.897259
INTERPRO	IPR000276:Rhodopsin-like GPCR superfamily	http://niaid.abcc.ncifcrf.gov/geneReport.jsp?rowids=,164487,202959,151249,164585,200701	5	0.0318	0.92583
GOTERM_BP_ALL	GO:0007166~cell surface receptor linked signal transduction	http://niaid.abcc.ncifcrf.gov/geneReport.jsp?rowids=,202959,164487,168609,200087,151249,163630,164585,152447,163876,151530,167001,200701,163986,202347,206807,151327,201588,199437,161166,202550,160587,203053,151730	23	0.1465	0.943944
GOTERM_MF_ALL	GO:0004872~receptor activity	http://niaid.abcc.ncifcrf.gov/geneReport.jsp?rowids=,202959,164487,206916,151249,164585,152447,163876,202460,200701,165327,165356,161402,164476,201588,161166,199437,202550,176895,151730	19	0.121	0.977414
GOTERM_BP_ALL	GO:0007186~G-protein coupled receptor protein signaling pathway	http://niaid.abcc.ncifcrf.gov/geneReport.jsp?rowids=,202959,164487,151249,164585,152447,163876,151530,200701,163986,206807,201588,199437,202550	13	0.0828	0.996649
GOTERM_MF_ALL	GO:0004888~transmembrane receptor activity	http://niaid.abcc.ncifcrf.gov/geneReport.jsp?rowids=,164487,202959,165356,164476,151249,164585,199437,161166,152447,202550,163876,200701	12	0.0764	0.998095
GOTERM_MF_ALL	GO:0004930~G-protein coupled receptor activity	http://niaid.abcc.ncifcrf.gov/geneReport.jsp?rowids=,164487,202959,151249,164585,199437,152447,202550,163876,200701	9	0.0573	0.998913
GOTERM_MF_ALL	GO:0001584~rhodopsin-like receptor activity	http://niaid.abcc.ncifcrf.gov/geneReport.jsp?rowids=,164487,202959,151249,164585,200701	5	0.0318	0.999984
Functional Group 35	Median: 0.1190795601720113	Geo: 0.16259202262913805	http://niaid.abcc.ncifcrf.gov/geneReport.jsp?rowids=,163986,161402,163902,205287,201669,160587,164532,161353,165371,161702,165485
GOTERM_MF_ALL	GO:0008047~enzyme activator activity	http://niaid.abcc.ncifcrf.gov/geneReport.jsp?rowids=,163986,161402,163902,205287,201669,160587	6	0.0382	0.0565814
GOTERM_MF_ALL	GO:0030234~enzyme regulator activity	http://niaid.abcc.ncifcrf.gov/geneReport.jsp?rowids=,163986,164532,161353,161402,165371,161702,163902,205287,201669,160587,165485	11	0.0701	0.10554
GOTERM_MF_ALL	GO:0005099~Ras GTPase activator activity	http://niaid.abcc.ncifcrf.gov/geneReport.jsp?rowids=,161402,201669,160587	3	0.0191	0.10911
GOTERM_MF_ALL	GO:0005096~GTPase activator activity	http://niaid.abcc.ncifcrf.gov/geneReport.jsp?rowids=,163986,161402,201669,160587	4	0.0255	0.129049
GOTERM_MF_ALL	GO:0005083~small GTPase regulator activity	http://niaid.abcc.ncifcrf.gov/geneReport.jsp?rowids=,161402,201669,160587	3	0.0191	0.451655
GOTERM_MF_ALL	GO:0030695~GTPase regulator activity	http://niaid.abcc.ncifcrf.gov/geneReport.jsp?rowids=,163986,161402,201669,160587	4	0.0255	0.486494
Functional Group 36	Median: 0.16316874843519702	Geo: 0.16717280214391522	http://niaid.abcc.ncifcrf.gov/geneReport.jsp?rowids=,161545,164379,201669,160614,205287,169280,200406,163617,206765,160587,160499,164487,164476,164532,161176,204499,200087
GOTERM_CC_ALL	GO:0001726~ruffle	http://niaid.abcc.ncifcrf.gov/geneReport.jsp?rowids=,161545,164379,201669	3	0.0191	0.0412533
GOTERM_CC_ALL	GO:0005884~actin filament	http://niaid.abcc.ncifcrf.gov/geneReport.jsp?rowids=,161545,160614,164379	3	0.0191	0.0412533
GOTERM_CC_ALL	GO:0031252~leading edge	http://niaid.abcc.ncifcrf.gov/geneReport.jsp?rowids=,161545,164379,205287,201669	4	0.0255	0.0547715
GOTERM_BP_ALL	GO:0007010~cytoskeleton organization and biogenesis	http://niaid.abcc.ncifcrf.gov/geneReport.jsp?rowids=,161545,160614,164379,169280,200406,163617,206765,201669,160587,160499	10	0.0637	0.0652208
GOTERM_CC_ALL	GO:0005882~intermediate filament	http://niaid.abcc.ncifcrf.gov/geneReport.jsp?rowids=,164487,169280,163617,160499	4	0.0255	0.0675129
GOTERM_CC_ALL	GO:0045111~intermediate filament cytoskeleton	http://niaid.abcc.ncifcrf.gov/geneReport.jsp?rowids=,164487,169280,163617,160499	4	0.0255	0.0675129
GOTERM_BP_ALL	GO:0007015~actin filament organization	http://niaid.abcc.ncifcrf.gov/geneReport.jsp?rowids=,161545,160614,164379	3	0.0191	0.123413
GOTERM_BP_ALL	GO:0030029~actin filament-based process	http://niaid.abcc.ncifcrf.gov/geneReport.jsp?rowids=,161545,160614,164379,201669,160499	5	0.0318	0.163169
GOTERM_CC_ALL	GO:0044430~cytoskeletal part	http://niaid.abcc.ncifcrf.gov/geneReport.jsp?rowids=,164487,161545,160614,164379,164476,169280,200406,163617,160499	9	0.0573	0.219043
GOTERM_CC_ALL	GO:0005856~cytoskeleton	http://niaid.abcc.ncifcrf.gov/geneReport.jsp?rowids=,164532,164487,161545,160614,164379,164476,169280,200406,163617,160499,161176	11	0.0701	0.303594
GOTERM_BP_ALL	GO:0030036~actin cytoskeleton organization and biogenesis	http://niaid.abcc.ncifcrf.gov/geneReport.jsp?rowids=,161545,160614,164379,201669	4	0.0255	0.326259
GOTERM_CC_ALL	GO:0015629~actin cytoskeleton	http://niaid.abcc.ncifcrf.gov/geneReport.jsp?rowids=,161545,160614,164379,160499	4	0.0255	0.43167
GOTERM_BP_ALL	GO:0006996~organelle organization and biogenesis	http://niaid.abcc.ncifcrf.gov/geneReport.jsp?rowids=,204499,161545,160614,164379,169280,200406,200087,163617,206765,201669,160587,160499	12	0.0764	0.454174
GOTERM_CC_ALL	GO:0043232~intracellular non-membrane-bound organelle	http://niaid.abcc.ncifcrf.gov/geneReport.jsp?rowids=,164532,164487,161545,160614,164379,164476,169280,200406,163617,160499,161176	11	0.0701	0.968384
GOTERM_CC_ALL	GO:0043228~non-membrane-bound organelle	http://niaid.abcc.ncifcrf.gov/geneReport.jsp?rowids=,164532,164487,161545,160614,164379,164476,169280,200406,163617,160499,161176	11	0.0701	0.968384
Functional Group 37	Median: 0.15130336318806503	Geo: 0.16862223245726762	http://niaid.abcc.ncifcrf.gov/geneReport.jsp?rowids=,160655,152103,151224,199350,160499,206765,160830,169314,165511,199750,165485,202460
GOTERM_BP_ALL	GO:0006631~fatty acid metabolic process	http://niaid.abcc.ncifcrf.gov/geneReport.jsp?rowids=,160655,152103,151224,199350,160499	5	0.0318	0.119257
GOTERM_BP_ALL	GO:0032787~monocarboxylic acid metabolic process	http://niaid.abcc.ncifcrf.gov/geneReport.jsp?rowids=,160655,152103,151224,206765,199350,160499	6	0.0382	0.138461
GOTERM_BP_ALL	GO:0008610~lipid biosynthetic process	http://niaid.abcc.ncifcrf.gov/geneReport.jsp?rowids=,160830,160655,169314,165511,199350,160499	6	0.0382	0.140135
GOTERM_BP_ALL	GO:0006629~lipid metabolic process	http://niaid.abcc.ncifcrf.gov/geneReport.jsp?rowids=,160830,160655,169314,152103,151224,165511,199750,199350,160499,165485,202460	11	0.0701	0.162472
GOTERM_BP_ALL	GO:0044255~cellular lipid metabolic process	http://niaid.abcc.ncifcrf.gov/geneReport.jsp?rowids=,160830,160655,169314,152103,151224,165511,199350,160499,165485	9	0.0573	0.224708
KEGG_PATHWAY	rno03320:PPAR signaling pathway	http://niaid.abcc.ncifcrf.gov/geneReport.jsp?rowids=,160655,152103,151224	3	0.0191	0.272104
Functional Group 38	Median: 0.26430154063209965	Geo: 0.17130433766534361	http://niaid.abcc.ncifcrf.gov/geneReport.jsp?rowids=,164487,161353,165371,163630,199437,205287,160587,164807,163902,161545,200087,161166
GOTERM_BP_ALL	GO:0051336~regulation of hydrolase activity	http://niaid.abcc.ncifcrf.gov/geneReport.jsp?rowids=,164487,161353,165371,163630,199437,205287,160587	7	0.0446	0.00598063
GOTERM_BP_ALL	GO:0043086~negative regulation of catalytic activity	http://niaid.abcc.ncifcrf.gov/geneReport.jsp?rowids=,161353,164807,163630,160587	4	0.0255	0.065934
GOTERM_BP_ALL	GO:0050790~regulation of catalytic activity	http://niaid.abcc.ncifcrf.gov/geneReport.jsp?rowids=,164487,161353,165371,164807,163902,163630,199437,205287,160587	9	0.0573	0.0863652
GOTERM_BP_ALL	GO:0065009~regulation of a molecular function	http://niaid.abcc.ncifcrf.gov/geneReport.jsp?rowids=,164487,161353,165371,164807,163902,163630,199437,205287,160587	9	0.0573	0.141911
GOTERM_BP_ALL	GO:0051345~positive regulation of hydrolase activity	http://niaid.abcc.ncifcrf.gov/geneReport.jsp?rowids=,199437,205287,160587	3	0.0191	0.180985
GOTERM_BP_ALL	GO:0043085~positive regulation of catalytic activity	http://niaid.abcc.ncifcrf.gov/geneReport.jsp?rowids=,164487,163902,199437,205287,160587	5	0.0318	0.264302
GOTERM_BP_ALL	GO:0045859~regulation of protein kinase activity	http://niaid.abcc.ncifcrf.gov/geneReport.jsp?rowids=,164487,164807,163902,160587	4	0.0255	0.398561
GOTERM_BP_ALL	GO:0007243~protein kinase cascade	http://niaid.abcc.ncifcrf.gov/geneReport.jsp?rowids=,164487,161545,164807,200087,163902,161166	6	0.0382	0.401835
GOTERM_BP_ALL	GO:0043549~regulation of kinase activity	http://niaid.abcc.ncifcrf.gov/geneReport.jsp?rowids=,164487,164807,163902,160587	4	0.0255	0.416371
GOTERM_BP_ALL	GO:0051338~regulation of transferase activity	http://niaid.abcc.ncifcrf.gov/geneReport.jsp?rowids=,164487,164807,163902,160587	4	0.0255	0.436936
GOTERM_BP_ALL	GO:0000165~MAPKKK cascade	http://niaid.abcc.ncifcrf.gov/geneReport.jsp?rowids=,164487,164807,163902	3	0.0191	0.553423
Functional Group 39	Median: 0.14679656690165904	Geo: 0.17787977484038153	http://niaid.abcc.ncifcrf.gov/geneReport.jsp?rowids=,164487,202959,161545,202347,204449,200087,160587,165132,165285,161832,159622,206855,151327,164565,161582,151613,205287,165722,176895,200748
GOTERM_BP_ALL	GO:0051239~regulation of multicellular organismal process	http://niaid.abcc.ncifcrf.gov/geneReport.jsp?rowids=,164487,202959,161545,202347,204449,200087,160587,165132,165285,161832	10	0.0637	0.0187404
GOTERM_BP_ALL	GO:0002253~activation of immune response	http://niaid.abcc.ncifcrf.gov/geneReport.jsp?rowids=,200087,160587,165132,165285	4	0.0255	0.0469053
GOTERM_BP_ALL	GO:0050778~positive regulation of immune response	http://niaid.abcc.ncifcrf.gov/geneReport.jsp?rowids=,200087,160587,165132,165285	4	0.0255	0.0697215
GOTERM_BP_ALL	GO:0002684~positive regulation of immune system process	http://niaid.abcc.ncifcrf.gov/geneReport.jsp?rowids=,200087,160587,165132,165285	4	0.0255	0.0755831
GOTERM_BP_ALL	GO:0009611~response to wounding	http://niaid.abcc.ncifcrf.gov/geneReport.jsp?rowids=,161545,159622,206855,200087,151327,164565,161582,151613,165132,165285	10	0.0637	0.0828866
GOTERM_BP_ALL	GO:0050776~regulation of immune response	http://niaid.abcc.ncifcrf.gov/geneReport.jsp?rowids=,200087,160587,165132,165285	4	0.0255	0.105617
GOTERM_BP_ALL	GO:0002682~regulation of immune system process	http://niaid.abcc.ncifcrf.gov/geneReport.jsp?rowids=,200087,160587,165132,165285	4	0.0255	0.117323
GOTERM_BP_ALL	GO:0006956~complement activation	http://niaid.abcc.ncifcrf.gov/geneReport.jsp?rowids=,200087,165132,165285	3	0.0191	0.119754
GOTERM_BP_ALL	GO:0002541~activation of plasma proteins during acute inflammatory response	http://niaid.abcc.ncifcrf.gov/geneReport.jsp?rowids=,200087,165132,165285	3	0.0191	0.119754
GOTERM_BP_ALL	GO:0051240~positive regulation of multicellular organismal process	http://niaid.abcc.ncifcrf.gov/geneReport.jsp?rowids=,200087,160587,165132,165285	4	0.0255	0.173839
GOTERM_BP_ALL	GO:0006959~humoral immune response	http://niaid.abcc.ncifcrf.gov/geneReport.jsp?rowids=,200087,165132,165285	3	0.0191	0.221234
GOTERM_BP_ALL	GO:0006954~inflammatory response	http://niaid.abcc.ncifcrf.gov/geneReport.jsp?rowids=,161545,159622,200087,164565,165132,165285	6	0.0382	0.248108
GOTERM_BP_ALL	GO:0002526~acute inflammatory response	http://niaid.abcc.ncifcrf.gov/geneReport.jsp?rowids=,200087,165132,165285	3	0.0191	0.315318
GOTERM_BP_ALL	GO:0002252~immune effector process	http://niaid.abcc.ncifcrf.gov/geneReport.jsp?rowids=,200087,165132,165285	3	0.0191	0.383456
GOTERM_BP_ALL	GO:0006952~defense response	http://niaid.abcc.ncifcrf.gov/geneReport.jsp?rowids=,161545,159622,200087,164565,165132,165285	6	0.0382	0.59753
GOTERM_BP_ALL	GO:0006955~immune response	http://niaid.abcc.ncifcrf.gov/geneReport.jsp?rowids=,200087,151327,160587,165132,165285	5	0.0318	0.823846
GOTERM_BP_ALL	GO:0048518~positive regulation of biological process	http://niaid.abcc.ncifcrf.gov/geneReport.jsp?rowids=,164487,161545,202347,200087,205287,165722,160587,176895,165132,165285	10	0.0637	0.829933
GOTERM_BP_ALL	GO:0006508~proteolysis	http://niaid.abcc.ncifcrf.gov/geneReport.jsp?rowids=,200087,165132,200748,165285	4	0.0255	0.988446
Functional Group 40	Median: 0.24573188582367222	Geo: 0.24087731943090057	http://niaid.abcc.ncifcrf.gov/geneReport.jsp?rowids=,164532,165342,161582,199437,163908,165722,160499
GOTERM_BP_ALL	GO:0009888~tissue development	http://niaid.abcc.ncifcrf.gov/geneReport.jsp?rowids=,164532,165342,161582,199437,163908,165722,160499	7	0.0446	0.201237
GOTERM_BP_ALL	GO:0008544~epidermis development	http://niaid.abcc.ncifcrf.gov/geneReport.jsp?rowids=,164532,163908,160499	3	0.0191	0.245732
GOTERM_BP_ALL	GO:0007398~ectoderm development	http://niaid.abcc.ncifcrf.gov/geneReport.jsp?rowids=,164532,163908,160499	3	0.0191	0.28263
Functional Group 41	Median: 0.2806131633137079	Geo: 0.24981916880742563	http://niaid.abcc.ncifcrf.gov/geneReport.jsp?rowids=,163705,201894,163630,151218,200959,204449,159622,199813,165356,169314,163634,166674,159645,165416
UP_SEQ_FEATURE	nucleotide phosphate-binding region:FAD	http://niaid.abcc.ncifcrf.gov/geneReport.jsp?rowids=,163705,201894,163630	3	0.0191	0.0943436
GOTERM_MF_ALL	GO:0050660~FAD binding	http://niaid.abcc.ncifcrf.gov/geneReport.jsp?rowids=,163705,201894,163630	3	0.0191	0.125317
GOTERM_MF_ALL	GO:0016491~oxidoreductase activity	http://niaid.abcc.ncifcrf.gov/geneReport.jsp?rowids=,151218,200959,204449,159622,163630,199813,165356,169314,163705,201894,163634,166674,159645	13	0.0828	0.147288
GOTERM_BP_ALL	GO:0006118~electron transport	http://niaid.abcc.ncifcrf.gov/geneReport.jsp?rowids=,151218,200959,165356,159622,163705,201894,163630,166674	8	0.051	0.186207
GOTERM_MF_ALL	GO:0048037~cofactor binding	http://niaid.abcc.ncifcrf.gov/geneReport.jsp?rowids=,163705,169314,201894,163630,165416	5	0.0318	0.191543
GOTERM_MF_ALL	GO:0050662~coenzyme binding	http://niaid.abcc.ncifcrf.gov/geneReport.jsp?rowids=,163705,169314,201894,163630	4	0.0255	0.250072
SP_PIR_KEYWORDS	fad	http://niaid.abcc.ncifcrf.gov/geneReport.jsp?rowids=,163705,201894,163630	3	0.0191	0.311154
SP_PIR_KEYWORDS	flavoprotein	http://niaid.abcc.ncifcrf.gov/geneReport.jsp?rowids=,163705,201894,163630	3	0.0191	0.337089
GOTERM_MF_ALL	GO:0009055~electron carrier activity	http://niaid.abcc.ncifcrf.gov/geneReport.jsp?rowids=,165356,159622,163705,163630	4	0.0255	0.379426
SP_PIR_KEYWORDS	nadp	http://niaid.abcc.ncifcrf.gov/geneReport.jsp?rowids=,163705,201894,163630	3	0.0191	0.406669
GOTERM_BP_ALL	GO:0006091~generation of precursor metabolites and energy	http://niaid.abcc.ncifcrf.gov/geneReport.jsp?rowids=,151218,200959,165356,159622,163705,201894,163630,166674	8	0.051	0.451741
SP_PIR_KEYWORDS	oxidoreductase	http://niaid.abcc.ncifcrf.gov/geneReport.jsp?rowids=,151218,204449,159622,163705,169314,201894,163630,166674	8	0.051	0.520368
Functional Group 42	Median: 0.25802592729465884	Geo: 0.2667635896462217	http://niaid.abcc.ncifcrf.gov/geneReport.jsp?rowids=,202347,204449,154211,164565,163630,151613,161402,161166
GOTERM_BP_ALL	GO:0022414~reproductive process	http://niaid.abcc.ncifcrf.gov/geneReport.jsp?rowids=,202347,204449,154211,164565,163630,151613	6	0.0382	0.1699
GOTERM_BP_ALL	GO:0032504~multicellular organism reproduction	http://niaid.abcc.ncifcrf.gov/geneReport.jsp?rowids=,202347,164565,163630	3	0.0191	0.196965
GOTERM_BP_ALL	GO:0048609~reproductive process in a multicellular organism	http://niaid.abcc.ncifcrf.gov/geneReport.jsp?rowids=,202347,164565,163630	3	0.0191	0.196965
GOTERM_BP_ALL	GO:0007548~sex differentiation	http://niaid.abcc.ncifcrf.gov/geneReport.jsp?rowids=,202347,154211,163630	3	0.0191	0.258026
GOTERM_BP_ALL	GO:0003006~reproductive developmental process	http://niaid.abcc.ncifcrf.gov/geneReport.jsp?rowids=,202347,154211,163630	3	0.0191	0.274431
GOTERM_BP_ALL	GO:0000003~reproduction	http://niaid.abcc.ncifcrf.gov/geneReport.jsp?rowids=,202347,161402,204449,154211,164565,163630,161166,151613	8	0.051	0.289327
GOTERM_BP_ALL	GO:0051704~multi-organism process	http://niaid.abcc.ncifcrf.gov/geneReport.jsp?rowids=,204449,154211,151613	3	0.0191	0.711915
Functional Group 43	Median: 0.4279276142685097	Geo: 0.2891249504813737	http://niaid.abcc.ncifcrf.gov/geneReport.jsp?rowids=,204449,159622,163630,151613,206765,163634,160587,165416,151838,199350,200748
GOTERM_BP_ALL	GO:0006520~amino acid metabolic process	http://niaid.abcc.ncifcrf.gov/geneReport.jsp?rowids=,204449,159622,163630,151613,206765,163634,160587,165416	8	0.051	0.0318663
GOTERM_BP_ALL	GO:0009063~amino acid catabolic process	http://niaid.abcc.ncifcrf.gov/geneReport.jsp?rowids=,159622,151613,206765	3	0.0191	0.123413
GOTERM_BP_ALL	GO:0009310~amine catabolic process	http://niaid.abcc.ncifcrf.gov/geneReport.jsp?rowids=,159622,151613,206765	3	0.0191	0.16522
GOTERM_BP_ALL	GO:0044270~nitrogen compound catabolic process	http://niaid.abcc.ncifcrf.gov/geneReport.jsp?rowids=,159622,151613,206765	3	0.0191	0.173073
GOTERM_BP_ALL	GO:0044248~cellular catabolic process	http://niaid.abcc.ncifcrf.gov/geneReport.jsp?rowids=,159622,151613,206765,151838,199350,200748	6	0.0382	0.682783
GOTERM_BP_ALL	GO:0009056~catabolic process	http://niaid.abcc.ncifcrf.gov/geneReport.jsp?rowids=,159622,151613,206765,151838,199350,200748	6	0.0382	0.823403
GOTERM_BP_ALL	GO:0044265~cellular macromolecule catabolic process	http://niaid.abcc.ncifcrf.gov/geneReport.jsp?rowids=,151838,199350,200748	3	0.0191	0.842596
GOTERM_BP_ALL	GO:0009057~macromolecule catabolic process	http://niaid.abcc.ncifcrf.gov/geneReport.jsp?rowids=,151838,199350,200748	3	0.0191	0.916617
Functional Group 44	Median: 0.32415220763775754	Geo: 0.29084996595087403	http://niaid.abcc.ncifcrf.gov/geneReport.jsp?rowids=,161289,200065,166522,151205,161227,203824,204499,160614,199512,151838,203842,160499,154211,163902,201669,206916,163630,165511,165967,163705,201894,161166,201540,160567,199635,165971,165485,161143,165773,163871,164807,199437,151613
SP_PIR_KEYWORDS	prenylation	http://niaid.abcc.ncifcrf.gov/geneReport.jsp?rowids=,161289,200065,166522,151205,161227	5	0.0318	0.034457
INTERPRO	IPR013753:Ras	http://niaid.abcc.ncifcrf.gov/geneReport.jsp?rowids=,200065,166522,151205,203824,161227	5	0.0318	0.0488314
UP_SEQ_FEATURE	short sequence motif:Effector region	http://niaid.abcc.ncifcrf.gov/geneReport.jsp?rowids=,200065,166522,151205,161227	4	0.0255	0.0849566
GOTERM_MF_ALL	GO:0016462~pyrophosphatase activity	http://niaid.abcc.ncifcrf.gov/geneReport.jsp?rowids=,204499,166522,160614,151205,199512,203824,161227,151838,203842,160499	10	0.0637	0.0968988
GOTERM_MF_ALL	GO:0016818~hydrolase activity, acting on acid anhydrides, in phosphorus-containing anhydrides	http://niaid.abcc.ncifcrf.gov/geneReport.jsp?rowids=,204499,166522,160614,151205,199512,203824,161227,151838,203842,160499	10	0.0637	0.100175
INTERPRO	IPR001806:Ras GTPase	http://niaid.abcc.ncifcrf.gov/geneReport.jsp?rowids=,200065,166522,151205,203824,161227	5	0.0318	0.102694
INTERPRO	IPR005225:Small GTP-binding protein domain	http://niaid.abcc.ncifcrf.gov/geneReport.jsp?rowids=,200065,166522,151205,203824,161227	5	0.0318	0.102694
GOTERM_MF_ALL	GO:0016817~hydrolase activity, acting on acid anhydrides	http://niaid.abcc.ncifcrf.gov/geneReport.jsp?rowids=,204499,166522,160614,151205,199512,203824,161227,151838,203842,160499	10	0.0637	0.104361
SP_PIR_KEYWORDS	Methylation	http://niaid.abcc.ncifcrf.gov/geneReport.jsp?rowids=,200065,166522,160614,151205,161227	5	0.0318	0.107718
SP_PIR_KEYWORDS	GTP binding	http://niaid.abcc.ncifcrf.gov/geneReport.jsp?rowids=,166522,151205,161227	3	0.0191	0.16841
GOTERM_MF_ALL	GO:0005525~GTP binding	http://niaid.abcc.ncifcrf.gov/geneReport.jsp?rowids=,200065,166522,151205,154211,203824,161227	6	0.0382	0.174814
GOTERM_MF_ALL	GO:0032561~guanyl ribonucleotide binding	http://niaid.abcc.ncifcrf.gov/geneReport.jsp?rowids=,200065,166522,151205,154211,203824,161227	6	0.0382	0.186489
GOTERM_MF_ALL	GO:0019001~guanyl nucleotide binding	http://niaid.abcc.ncifcrf.gov/geneReport.jsp?rowids=,200065,166522,151205,154211,203824,161227	6	0.0382	0.189877
GOTERM_MF_ALL	GO:0003924~GTPase activity	http://niaid.abcc.ncifcrf.gov/geneReport.jsp?rowids=,166522,151205,203824,161227	4	0.0255	0.205803
GOTERM_BP_ALL	GO:0007264~small GTPase mediated signal transduction	http://niaid.abcc.ncifcrf.gov/geneReport.jsp?rowids=,200065,166522,151205,163902,203824,161227,201669	7	0.0446	0.211616
UP_SEQ_FEATURE	lipid moiety-binding region:S-geranylgeranyl cysteine	http://niaid.abcc.ncifcrf.gov/geneReport.jsp?rowids=,166522,151205,161227	3	0.0191	0.242705
GOTERM_MF_ALL	GO:0017111~nucleoside-triphosphatase activity	http://niaid.abcc.ncifcrf.gov/geneReport.jsp?rowids=,204499,166522,160614,151205,199512,203824,161227,160499	8	0.051	0.272579
SP_PIR_KEYWORDS	nucleotide binding	http://niaid.abcc.ncifcrf.gov/geneReport.jsp?rowids=,166522,151205,161227	3	0.0191	0.324152
SP_PIR_KEYWORDS	P-loop	http://niaid.abcc.ncifcrf.gov/geneReport.jsp?rowids=,166522,151205,161227	3	0.0191	0.343531
SP_PIR_KEYWORDS	GTP-binding	http://niaid.abcc.ncifcrf.gov/geneReport.jsp?rowids=,200065,166522,151205,203824,161227	5	0.0318	0.407005
GOTERM_MF_ALL	GO:0017076~purine nucleotide binding	http://niaid.abcc.ncifcrf.gov/geneReport.jsp?rowids=,161289,206916,166522,163630,199512,165511,165967,204499,200065,160614,151205,163705,154211,201894,161166,203824,161227,160499	18	0.1146	0.426684
UP_SEQ_FEATURE	nucleotide phosphate-binding region:GTP	http://niaid.abcc.ncifcrf.gov/geneReport.jsp?rowids=,200065,166522,151205,161227	4	0.0255	0.479903
GOTERM_MF_ALL	GO:0016787~hydrolase activity	http://niaid.abcc.ncifcrf.gov/geneReport.jsp?rowids=,166522,201540,160567,199512,199635,151838,165971,203842,165485,161143,165773,204499,160614,151205,163871,164807,199437,203824,161227,151613,160499	21	0.1338	0.510934
GOTERM_MF_ALL	GO:0000166~nucleotide binding	http://niaid.abcc.ncifcrf.gov/geneReport.jsp?rowids=,161289,206916,166522,163630,199512,165511,165967,204499,200065,160614,151205,163705,154211,201894,161166,203824,161227,160499	18	0.1146	0.64748
GOTERM_MF_ALL	GO:0032555~purine ribonucleotide binding	http://niaid.abcc.ncifcrf.gov/geneReport.jsp?rowids=,161289,206916,166522,199512,165511,204499,200065,165967,160614,151205,154211,161166,203824,161227,160499	15	0.0955	0.672536
GOTERM_MF_ALL	GO:0032553~ribonucleotide binding	http://niaid.abcc.ncifcrf.gov/geneReport.jsp?rowids=,161289,206916,166522,199512,165511,204499,200065,165967,160614,151205,154211,161166,203824,161227,160499	15	0.0955	0.672536
GOTERM_MF_ALL	GO:0030554~adenyl nucleotide binding	http://niaid.abcc.ncifcrf.gov/geneReport.jsp?rowids=,161289,206916,163630,199512,165511,204499,165967,160614,163705,154211,201894,161166,160499	13	0.0828	0.673953
GOTERM_MF_ALL	GO:0042623~ATPase activity, coupled	http://niaid.abcc.ncifcrf.gov/geneReport.jsp?rowids=,204499,160614,160499	3	0.0191	0.761222
SP_PIR_KEYWORDS	nucleotide-binding	http://niaid.abcc.ncifcrf.gov/geneReport.jsp?rowids=,161289,165967,200065,204499,166522,160614,151205,199512,161166,203824,161227,160499	12	0.0764	0.816755
GOTERM_MF_ALL	GO:0016887~ATPase activity	http://niaid.abcc.ncifcrf.gov/geneReport.jsp?rowids=,204499,160614,160499	3	0.0191	0.840407
GOTERM_MF_ALL	GO:0005524~ATP binding	http://niaid.abcc.ncifcrf.gov/geneReport.jsp?rowids=,161289,165967,206916,204499,160614,154211,165511,199512,161166,160499	10	0.0637	0.87547
GOTERM_MF_ALL	GO:0032559~adenyl ribonucleotide binding	http://niaid.abcc.ncifcrf.gov/geneReport.jsp?rowids=,161289,165967,206916,204499,160614,154211,165511,199512,161166,160499	10	0.0637	0.887211
SP_PIR_KEYWORDS	atp-binding	http://niaid.abcc.ncifcrf.gov/geneReport.jsp?rowids=,161289,165967,204499,160614,199512,161166,160499	7	0.0446	0.94735
UP_SEQ_FEATURE	nucleotide phosphate-binding region:ATP	http://niaid.abcc.ncifcrf.gov/geneReport.jsp?rowids=,161289,165967,204499,160499	4	0.0255	0.972267
SP_PIR_KEYWORDS	kinase	http://niaid.abcc.ncifcrf.gov/geneReport.jsp?rowids=,161289,165967,206916,161166	4	0.0255	0.978859
Functional Group 45	Median: 0.319516863640276	Geo: 0.2971252314368256	http://niaid.abcc.ncifcrf.gov/geneReport.jsp?rowids=,164848,165342,204361,204286,201669,160587,161582,202551,151730
GOTERM_BP_ALL	GO:0016337~cell-cell adhesion	http://niaid.abcc.ncifcrf.gov/geneReport.jsp?rowids=,164848,165342,204361,204286,201669,160587	6	0.0382	0.150362
GOTERM_BP_ALL	GO:0022610~biological adhesion	http://niaid.abcc.ncifcrf.gov/geneReport.jsp?rowids=,164848,165342,204361,161582,202551,204286,201669,160587,151730	9	0.0573	0.319517
GOTERM_BP_ALL	GO:0007155~cell adhesion	http://niaid.abcc.ncifcrf.gov/geneReport.jsp?rowids=,164848,165342,204361,161582,202551,204286,201669,160587,151730	9	0.0573	0.319517
SP_PIR_KEYWORDS	cell adhesion	http://niaid.abcc.ncifcrf.gov/geneReport.jsp?rowids=,164848,161582,204286,151730	4	0.0255	0.50773
Functional Group 46	Median: 0.24163862042802753	Geo: 0.3006501666272483	http://niaid.abcc.ncifcrf.gov/geneReport.jsp?rowids=,206855,151327,161582
GOTERM_BP_ALL	GO:0007596~blood coagulation	http://niaid.abcc.ncifcrf.gov/geneReport.jsp?rowids=,206855,151327,161582	3	0.0191	0.225305
GOTERM_BP_ALL	GO:0050817~coagulation	http://niaid.abcc.ncifcrf.gov/geneReport.jsp?rowids=,206855,151327,161582	3	0.0191	0.229381
GOTERM_BP_ALL	GO:0007599~hemostasis	http://niaid.abcc.ncifcrf.gov/geneReport.jsp?rowids=,206855,151327,161582	3	0.0191	0.241639
GOTERM_BP_ALL	GO:0050878~regulation of body fluid levels	http://niaid.abcc.ncifcrf.gov/geneReport.jsp?rowids=,206855,151327,161582	3	0.0191	0.359684
GOTERM_BP_ALL	GO:0042060~wound healing	http://niaid.abcc.ncifcrf.gov/geneReport.jsp?rowids=,206855,151327,161582	3	0.0191	0.54688
Functional Group 47	Median: 0.272802976238012	Geo: 0.3269292383020676	http://niaid.abcc.ncifcrf.gov/geneReport.jsp?rowids=,164848,165342,204361,204286,201669,160587,163902,161166,152447
GOTERM_BP_ALL	GO:0016337~cell-cell adhesion	http://niaid.abcc.ncifcrf.gov/geneReport.jsp?rowids=,164848,165342,204361,204286,201669,160587	6	0.0382	0.150362
SMART	SM00408:IGc2	http://niaid.abcc.ncifcrf.gov/geneReport.jsp?rowids=,164848,163902,204286,161166	4	0.0255	0.190313
INTERPRO	IPR003598:Immunoglobulin subtype 2	http://niaid.abcc.ncifcrf.gov/geneReport.jsp?rowids=,164848,163902,204286,161166	4	0.0255	0.209563
INTERPRO	IPR003599:Immunoglobulin subtype	http://niaid.abcc.ncifcrf.gov/geneReport.jsp?rowids=,164848,204286,161166,152447,160587	5	0.0318	0.266781
INTERPRO	IPR013151:Immunoglobulin	http://niaid.abcc.ncifcrf.gov/geneReport.jsp?rowids=,164848,163902,161166,152447	4	0.0255	0.267688
SP_PIR_KEYWORDS	immunoglobulin domain	http://niaid.abcc.ncifcrf.gov/geneReport.jsp?rowids=,164848,163902,204286,161166,152447,160587	6	0.0382	0.272803
SMART	SM00409:IG	http://niaid.abcc.ncifcrf.gov/geneReport.jsp?rowids=,164848,204286,161166,152447,160587	5	0.0318	0.289767
KEGG_PATHWAY	rno04670:Leukocyte transendothelial migration	http://niaid.abcc.ncifcrf.gov/geneReport.jsp?rowids=,164848,204286,160587	3	0.0191	0.51108
INTERPRO	IPR007110:Immunoglobulin-like	http://niaid.abcc.ncifcrf.gov/geneReport.jsp?rowids=,164848,163902,204286,161166,152447,160587	6	0.0382	0.537179
KEGG_PATHWAY	rno04514:Cell adhesion molecules (CAMs)	http://niaid.abcc.ncifcrf.gov/geneReport.jsp?rowids=,164848,204361,204286	3	0.0191	0.648421
INTERPRO	IPR013783:Immunoglobulin-like fold	http://niaid.abcc.ncifcrf.gov/geneReport.jsp?rowids=,164848,204361,163902,204286,161166	5	0.0318	0.756701
Functional Group 48	Median: 0.285236451523863	Geo: 0.3375291064689105	http://niaid.abcc.ncifcrf.gov/geneReport.jsp?rowids=,201680,201669,163468,201989
SMART	SM00233:PH	http://niaid.abcc.ncifcrf.gov/geneReport.jsp?rowids=,201680,201669,163468,201989	4	0.0255	0.253717
INTERPRO	IPR001849:Pleckstrin-like	http://niaid.abcc.ncifcrf.gov/geneReport.jsp?rowids=,201680,201669,163468,201989	4	0.0255	0.281394
UP_SEQ_FEATURE	domain:PH	http://niaid.abcc.ncifcrf.gov/geneReport.jsp?rowids=,201680,201669,201989	3	0.0191	0.289078
INTERPRO	IPR011993:Pleckstrin homology-type	http://niaid.abcc.ncifcrf.gov/geneReport.jsp?rowids=,201680,201669,201989	3	0.0191	0.628875
Functional Group 49	Median: 0.4954938126914901	Geo: 0.35803723455400716	http://niaid.abcc.ncifcrf.gov/geneReport.jsp?rowids=,166807,164476,204286,202429,166240,167001,161499
SP_PIR_KEYWORDS	cell junction	http://niaid.abcc.ncifcrf.gov/geneReport.jsp?rowids=,166807,164476,204286,202429,166240,167001,161499	7	0.0446	0.177848
SP_PIR_KEYWORDS	Postsynaptic cell membrane	http://niaid.abcc.ncifcrf.gov/geneReport.jsp?rowids=,164476,166240,167001	3	0.0191	0.495494
SP_PIR_KEYWORDS	synapse	http://niaid.abcc.ncifcrf.gov/geneReport.jsp?rowids=,166807,164476,166240,167001	4	0.0255	0.520832
Functional Group 50	Median: 0.49187827960724584	Geo: 0.396993239395902	http://niaid.abcc.ncifcrf.gov/geneReport.jsp?rowids=,181784,163650,202460,163902,163634,200087,202347,202551
GOTERM_MF_ALL	GO:0003714~transcription corepressor activity	http://niaid.abcc.ncifcrf.gov/geneReport.jsp?rowids=,181784,163650,202460	3	0.0191	0.223542
GOTERM_MF_ALL	GO:0003712~transcription cofactor activity	http://niaid.abcc.ncifcrf.gov/geneReport.jsp?rowids=,163902,163634,181784,163650,202460	5	0.0318	0.232825
GOTERM_MF_ALL	GO:0008134~transcription factor binding	http://niaid.abcc.ncifcrf.gov/geneReport.jsp?rowids=,200087,163902,163634,181784,163650,202460	6	0.0382	0.278713
GOTERM_BP_ALL	GO:0031324~negative regulation of cellular metabolic process	http://niaid.abcc.ncifcrf.gov/geneReport.jsp?rowids=,202347,163902,202551,181784,163650	5	0.0318	0.473082
GOTERM_BP_ALL	GO:0016481~negative regulation of transcription	http://niaid.abcc.ncifcrf.gov/geneReport.jsp?rowids=,163902,202551,181784,163650	4	0.0255	0.510675
GOTERM_BP_ALL	GO:0045934~negative regulation of nucleobase, nucleoside, nucleotide and nucleic acid metabolic process	http://niaid.abcc.ncifcrf.gov/geneReport.jsp?rowids=,163902,202551,181784,163650	4	0.0255	0.556096
GOTERM_BP_ALL	GO:0009892~negative regulation of metabolic process	http://niaid.abcc.ncifcrf.gov/geneReport.jsp?rowids=,202347,163902,202551,181784,163650	5	0.0318	0.55925
GOTERM_MF_ALL	GO:0016564~transcription repressor activity	http://niaid.abcc.ncifcrf.gov/geneReport.jsp?rowids=,181784,163650,202460	3	0.0191	0.566088
Functional Group 51	Median: 0.36549521628313053	Geo: 0.39836974586243534	http://niaid.abcc.ncifcrf.gov/geneReport.jsp?rowids=,151218,201004,166674
GOTERM_MF_ALL	GO:0015078~hydrogen ion transmembrane transporter activity	http://niaid.abcc.ncifcrf.gov/geneReport.jsp?rowids=,151218,201004,166674	3	0.0191	0.329574
GOTERM_MF_ALL	GO:0015077~monovalent inorganic cation transmembrane transporter activity	http://niaid.abcc.ncifcrf.gov/geneReport.jsp?rowids=,151218,201004,166674	3	0.0191	0.365495
GOTERM_MF_ALL	GO:0022890~inorganic cation transmembrane transporter activity	http://niaid.abcc.ncifcrf.gov/geneReport.jsp?rowids=,151218,201004,166674	3	0.0191	0.524837
Functional Group 52	Median: 0.45695292432200124	Geo: 0.46074123801451844	http://niaid.abcc.ncifcrf.gov/geneReport.jsp?rowids=,160614,161702,161582,150974,160499,165327,163902,201669,160587
GOTERM_BP_ALL	GO:0040007~growth	http://niaid.abcc.ncifcrf.gov/geneReport.jsp?rowids=,160614,161702,161582,150974,160499	5	0.0318	0.401623
GOTERM_BP_ALL	GO:0000902~cell morphogenesis	http://niaid.abcc.ncifcrf.gov/geneReport.jsp?rowids=,165327,160614,161702,163902,150974,201669,160587	7	0.0446	0.414631
GOTERM_BP_ALL	GO:0032989~cellular structure morphogenesis	http://niaid.abcc.ncifcrf.gov/geneReport.jsp?rowids=,165327,160614,161702,163902,150974,201669,160587	7	0.0446	0.414631
GOTERM_BP_ALL	GO:0016049~cell growth	http://niaid.abcc.ncifcrf.gov/geneReport.jsp?rowids=,160614,161702,150974	3	0.0191	0.499275
GOTERM_BP_ALL	GO:0008361~regulation of cell size	http://niaid.abcc.ncifcrf.gov/geneReport.jsp?rowids=,160614,161702,150974	3	0.0191	0.520052
GOTERM_BP_ALL	GO:0007517~muscle development	http://niaid.abcc.ncifcrf.gov/geneReport.jsp?rowids=,160614,163902,150974	3	0.0191	0.533597
Functional Group 53	Median: 0.4360865862022033	Geo: 0.463521483500262	http://niaid.abcc.ncifcrf.gov/geneReport.jsp?rowids=,165327,200959,160655,169314,201894,151224,199750,160587,203053,165967,152103
GOTERM_CC_ALL	GO:0005783~endoplasmic reticulum	http://niaid.abcc.ncifcrf.gov/geneReport.jsp?rowids=,165327,200959,160655,169314,201894,151224,199750,160587,203053	9	0.0573	0.291169
GOTERM_CC_ALL	GO:0005792~microsome	http://niaid.abcc.ncifcrf.gov/geneReport.jsp?rowids=,200959,169314,201894,151224	4	0.0255	0.428707
GOTERM_CC_ALL	GO:0042598~vesicular fraction	http://niaid.abcc.ncifcrf.gov/geneReport.jsp?rowids=,200959,169314,201894,151224	4	0.0255	0.443466
SP_PIR_KEYWORDS	endoplasmic reticulum	http://niaid.abcc.ncifcrf.gov/geneReport.jsp?rowids=,165967,169314,152103,201894,151224	5	0.0318	0.8339
Functional Group 54	Median: 0.654106415835287	Geo: 0.4707487792581361	http://niaid.abcc.ncifcrf.gov/geneReport.jsp?rowids=,164487,161545,160614,164379,164476,169280,200406,163617,160499,151218,166253,152103,160567,151224,165511,199512,205287,165971,163650,204499,165356,201894,181784,203053
GOTERM_CC_ALL	GO:0044430~cytoskeletal part	http://niaid.abcc.ncifcrf.gov/geneReport.jsp?rowids=,164487,161545,160614,164379,164476,169280,200406,163617,160499	9	0.0573	0.219043
GOTERM_CC_ALL	GO:0044422~organelle part	http://niaid.abcc.ncifcrf.gov/geneReport.jsp?rowids=,164487,151218,166253,152103,160567,151224,165511,199512,163617,205287,165971,163650,204499,161545,160614,165356,164379,200406,169280,164476,201894,181784,160499,203053	24	0.1529	0.654106
GOTERM_CC_ALL	GO:0044446~intracellular organelle part	http://niaid.abcc.ncifcrf.gov/geneReport.jsp?rowids=,164487,151218,152103,160567,151224,165511,199512,163617,205287,165971,163650,204499,161545,160614,165356,164379,200406,169280,164476,201894,181784,160499,203053	23	0.1465	0.728098
Functional Group 55	Median: 0.7319458096017086	Geo: 0.5145468020191215	http://niaid.abcc.ncifcrf.gov/geneReport.jsp?rowids=,161545,164379,205287,201669,202347,151327,161582,151249,160587,163902,160655,163630,150974,161166,165967,164487,200087,165722,176895
GOTERM_CC_ALL	GO:0031252~leading edge	http://niaid.abcc.ncifcrf.gov/geneReport.jsp?rowids=,161545,164379,205287,201669	4	0.0255	0.0547715
GOTERM_BP_ALL	GO:0001775~cell activation	http://niaid.abcc.ncifcrf.gov/geneReport.jsp?rowids=,161545,202347,151327,161582,151249,160587	6	0.0382	0.0997061
GOTERM_MF_ALL	GO:0005125~cytokine activity	http://niaid.abcc.ncifcrf.gov/geneReport.jsp?rowids=,161545,202347,151327,163902,205287	5	0.0318	0.181615
GOTERM_BP_ALL	GO:0008285~negative regulation of cell proliferation	http://niaid.abcc.ncifcrf.gov/geneReport.jsp?rowids=,161545,160655,151249,163630,160587	5	0.0318	0.244958
GOTERM_BP_ALL	GO:0045321~leukocyte activation	http://niaid.abcc.ncifcrf.gov/geneReport.jsp?rowids=,161545,202347,151249,160587	4	0.0255	0.371595
GOTERM_BP_ALL	GO:0046649~lymphocyte activation	http://niaid.abcc.ncifcrf.gov/geneReport.jsp?rowids=,202347,151249,160587	3	0.0191	0.502768
GOTERM_BP_ALL	GO:0006917~induction of apoptosis	http://niaid.abcc.ncifcrf.gov/geneReport.jsp?rowids=,161545,202347,205287	3	0.0191	0.649008
GOTERM_BP_ALL	GO:0012502~induction of programmed cell death	http://niaid.abcc.ncifcrf.gov/geneReport.jsp?rowids=,161545,202347,205287	3	0.0191	0.651719
GOTERM_BP_ALL	GO:0042127~regulation of cell proliferation	http://niaid.abcc.ncifcrf.gov/geneReport.jsp?rowids=,161545,202347,160655,151249,163630,160587	6	0.0382	0.662636
GOTERM_BP_ALL	GO:0008283~cell proliferation	http://niaid.abcc.ncifcrf.gov/geneReport.jsp?rowids=,161545,202347,160655,151249,163630,150974,161166,160587	8	0.051	0.708639
GOTERM_BP_ALL	GO:0051246~regulation of protein metabolic process	http://niaid.abcc.ncifcrf.gov/geneReport.jsp?rowids=,202347,201669,160587	3	0.0191	0.755253
GOTERM_BP_ALL	GO:0043065~positive regulation of apoptosis	http://niaid.abcc.ncifcrf.gov/geneReport.jsp?rowids=,161545,202347,205287	3	0.0191	0.778486
GOTERM_BP_ALL	GO:0043068~positive regulation of programmed cell death	http://niaid.abcc.ncifcrf.gov/geneReport.jsp?rowids=,161545,202347,205287	3	0.0191	0.783987
GOTERM_BP_ALL	GO:0042981~regulation of apoptosis	http://niaid.abcc.ncifcrf.gov/geneReport.jsp?rowids=,161545,202347,205287,201669,160587	5	0.0318	0.837339
GOTERM_BP_ALL	GO:0043067~regulation of programmed cell death	http://niaid.abcc.ncifcrf.gov/geneReport.jsp?rowids=,161545,202347,205287,201669,160587	5	0.0318	0.845851
GOTERM_BP_ALL	GO:0006915~apoptosis	http://niaid.abcc.ncifcrf.gov/geneReport.jsp?rowids=,165967,161545,202347,205287,201669,160587	6	0.0382	0.877934
GOTERM_BP_ALL	GO:0012501~programmed cell death	http://niaid.abcc.ncifcrf.gov/geneReport.jsp?rowids=,165967,161545,202347,205287,201669,160587	6	0.0382	0.884864
GOTERM_BP_ALL	GO:0008219~cell death	http://niaid.abcc.ncifcrf.gov/geneReport.jsp?rowids=,165967,161545,202347,205287,201669,160587	6	0.0382	0.901734
GOTERM_BP_ALL	GO:0016265~death	http://niaid.abcc.ncifcrf.gov/geneReport.jsp?rowids=,165967,161545,202347,205287,201669,160587	6	0.0382	0.901734
GOTERM_BP_ALL	GO:0048522~positive regulation of cellular process	http://niaid.abcc.ncifcrf.gov/geneReport.jsp?rowids=,164487,161545,202347,200087,205287,165722,160587,176895	8	0.051	0.910306
Functional Group 56	Median: 0.50115369184324	Geo: 0.5174940060508663	http://niaid.abcc.ncifcrf.gov/geneReport.jsp?rowids=,206855,201588,151730
GOTERM_CC_ALL	GO:0005764~lysosome	http://niaid.abcc.ncifcrf.gov/geneReport.jsp?rowids=,206855,201588,151730	3	0.0191	0.497604
GOTERM_CC_ALL	GO:0000323~lytic vacuole	http://niaid.abcc.ncifcrf.gov/geneReport.jsp?rowids=,206855,201588,151730	3	0.0191	0.501154
GOTERM_CC_ALL	GO:0005773~vacuole	http://niaid.abcc.ncifcrf.gov/geneReport.jsp?rowids=,206855,201588,151730	3	0.0191	0.555727
Functional Group 57	Median: 0.38345580369942134	Geo: 0.5277970849854612	http://niaid.abcc.ncifcrf.gov/geneReport.jsp?rowids=,200406,160499,161499,203958,164565,164585
GOTERM_BP_ALL	GO:0007601~visual perception	http://niaid.abcc.ncifcrf.gov/geneReport.jsp?rowids=,200406,160499,161499	3	0.0191	0.383456
GOTERM_BP_ALL	GO:0050953~sensory perception of light stimulus	http://niaid.abcc.ncifcrf.gov/geneReport.jsp?rowids=,200406,160499,161499	3	0.0191	0.383456
GOTERM_BP_ALL	GO:0007600~sensory perception	http://niaid.abcc.ncifcrf.gov/geneReport.jsp?rowids=,200406,203958,164565,164585,160499,161499	6	0.0382	0.999932
Functional Group 58	Median: 0.6719327448834915	Geo: 0.5304809249296002	http://niaid.abcc.ncifcrf.gov/geneReport.jsp?rowids=,165136,151218,160655,163705,152103,160567,199813,151224,199512,165971,203053,166674,151730
GOTERM_CC_ALL	GO:0005739~mitochondrion	http://niaid.abcc.ncifcrf.gov/geneReport.jsp?rowids=,165136,151218,160655,163705,152103,160567,199813,151224,199512,165971,203053,166674	12	0.0764	0.244774
GOTERM_CC_ALL	GO:0044429~mitochondrial part	http://niaid.abcc.ncifcrf.gov/geneReport.jsp?rowids=,151218,152103,160567,199512,165971,203053	6	0.0382	0.352448
SP_PIR_KEYWORDS	magnesium	http://niaid.abcc.ncifcrf.gov/geneReport.jsp?rowids=,152103,160567,165971,151730	4	0.0255	0.614604
SP_PIR_KEYWORDS	transit peptide	http://niaid.abcc.ncifcrf.gov/geneReport.jsp?rowids=,151218,163705,160567,165971	4	0.0255	0.729262
UP_SEQ_FEATURE	transit peptide:Mitochondrion	http://niaid.abcc.ncifcrf.gov/geneReport.jsp?rowids=,151218,163705,160567,165971	4	0.0255	0.730598
SP_PIR_KEYWORDS	Mitochondrion	http://niaid.abcc.ncifcrf.gov/geneReport.jsp?rowids=,151218,163705,152103,160567,165971,166674	6	0.0382	0.788863
Functional Group 59	Median: 0.7651764890268856	Geo: 0.5710664583319377	http://niaid.abcc.ncifcrf.gov/geneReport.jsp?rowids=,202347,161402,204449,154211,164565,163630,161166,151613
GOTERM_BP_ALL	GO:0000003~reproduction	http://niaid.abcc.ncifcrf.gov/geneReport.jsp?rowids=,202347,161402,204449,154211,164565,163630,161166,151613	8	0.051	0.289327
GOTERM_BP_ALL	GO:0007276~gamete generation	http://niaid.abcc.ncifcrf.gov/geneReport.jsp?rowids=,161402,163630,161166	3	0.0191	0.765176
GOTERM_BP_ALL	GO:0019953~sexual reproduction	http://niaid.abcc.ncifcrf.gov/geneReport.jsp?rowids=,161402,163630,161166	3	0.0191	0.84122
Functional Group 60	Median: 0.6102213893810335	Geo: 0.5739558065825165	http://niaid.abcc.ncifcrf.gov/geneReport.jsp?rowids=,151218,152103,160567,199512,165971,203053,165356,205287,204499,166253,201894,151224
GOTERM_CC_ALL	GO:0044429~mitochondrial part	http://niaid.abcc.ncifcrf.gov/geneReport.jsp?rowids=,151218,152103,160567,199512,165971,203053	6	0.0382	0.352448
GOTERM_CC_ALL	GO:0031967~organelle envelope	http://niaid.abcc.ncifcrf.gov/geneReport.jsp?rowids=,151218,165356,152103,199512,205287,203053	6	0.0382	0.465223
GOTERM_CC_ALL	GO:0031975~envelope	http://niaid.abcc.ncifcrf.gov/geneReport.jsp?rowids=,151218,165356,152103,199512,205287,203053	6	0.0382	0.465223
GOTERM_CC_ALL	GO:0005740~mitochondrial envelope	http://niaid.abcc.ncifcrf.gov/geneReport.jsp?rowids=,151218,152103,199512,203053	4	0.0255	0.60593
GOTERM_CC_ALL	GO:0031090~organelle membrane	http://niaid.abcc.ncifcrf.gov/geneReport.jsp?rowids=,204499,151218,166253,152103,201894,151224,199512,203053	8	0.051	0.614513
GOTERM_CC_ALL	GO:0005743~mitochondrial inner membrane	http://niaid.abcc.ncifcrf.gov/geneReport.jsp?rowids=,151218,152103,199512	3	0.0191	0.714944
GOTERM_CC_ALL	GO:0019866~organelle inner membrane	http://niaid.abcc.ncifcrf.gov/geneReport.jsp?rowids=,151218,152103,199512	3	0.0191	0.743823
GOTERM_CC_ALL	GO:0031966~mitochondrial membrane	http://niaid.abcc.ncifcrf.gov/geneReport.jsp?rowids=,151218,152103,199512	3	0.0191	0.779678
Functional Group 61	Median: 0.6352041070227935	Geo: 0.5978399167498977	http://niaid.abcc.ncifcrf.gov/geneReport.jsp?rowids=,160830,204449,165511,199350,165722,176895,165342
GOTERM_BP_ALL	GO:0006066~alcohol metabolic process	http://niaid.abcc.ncifcrf.gov/geneReport.jsp?rowids=,160830,204449,165511,199350,165722,176895	6	0.0382	0.29459
GOTERM_BP_ALL	GO:0019318~hexose metabolic process	http://niaid.abcc.ncifcrf.gov/geneReport.jsp?rowids=,160830,199350,165722	3	0.0191	0.626722
GOTERM_BP_ALL	GO:0005996~monosaccharide metabolic process	http://niaid.abcc.ncifcrf.gov/geneReport.jsp?rowids=,160830,199350,165722	3	0.0191	0.635204
GOTERM_BP_ALL	GO:0044262~cellular carbohydrate metabolic process	http://niaid.abcc.ncifcrf.gov/geneReport.jsp?rowids=,160830,165342,199350,165722	4	0.0255	0.725803
GOTERM_BP_ALL	GO:0005975~carbohydrate metabolic process	http://niaid.abcc.ncifcrf.gov/geneReport.jsp?rowids=,160830,165342,199350,165722	4	0.0255	0.897221
Functional Group 62	Median: 0.8718799350672914	Geo: 0.6295098039388474	http://niaid.abcc.ncifcrf.gov/geneReport.jsp?rowids=,161545,166522,163630,161227,160499,203004,166807,200877,161222,200406,201588,166240,154211
GOTERM_BP_ALL	GO:0051049~regulation of transport	http://niaid.abcc.ncifcrf.gov/geneReport.jsp?rowids=,161545,166522,163630,161227,160499	5	0.0318	0.0848151
GOTERM_BP_ALL	GO:0051649~establishment of cellular localization	http://niaid.abcc.ncifcrf.gov/geneReport.jsp?rowids=,203004,166522,166807,200877,161222,200406,201588,161227,160499,166240	10	0.0637	0.588635
GOTERM_BP_ALL	GO:0051641~cellular localization	http://niaid.abcc.ncifcrf.gov/geneReport.jsp?rowids=,203004,166522,166807,200877,161222,200406,201588,161227,160499,166240	10	0.0637	0.603085
GOTERM_BP_ALL	GO:0008104~protein localization	http://niaid.abcc.ncifcrf.gov/geneReport.jsp?rowids=,203004,161545,166522,154211,201588,161227	6	0.0382	0.849471
GOTERM_BP_ALL	GO:0015031~protein transport	http://niaid.abcc.ncifcrf.gov/geneReport.jsp?rowids=,203004,161545,166522,201588,161227	5	0.0318	0.87188
GOTERM_BP_ALL	GO:0033036~macromolecule localization	http://niaid.abcc.ncifcrf.gov/geneReport.jsp?rowids=,203004,161545,166522,154211,201588,161227	6	0.0382	0.874744
GOTERM_BP_ALL	GO:0045184~establishment of protein localization	http://niaid.abcc.ncifcrf.gov/geneReport.jsp?rowids=,203004,161545,166522,201588,161227	5	0.0318	0.90761
GOTERM_BP_ALL	GO:0006886~intracellular protein transport	http://niaid.abcc.ncifcrf.gov/geneReport.jsp?rowids=,203004,166522,201588	3	0.0191	0.93564
GOTERM_BP_ALL	GO:0046907~intracellular transport	http://niaid.abcc.ncifcrf.gov/geneReport.jsp?rowids=,203004,166522,200406,201588,160499	5	0.0318	0.937196
Functional Group 63	Median: 0.760565639135246	Geo: 0.6409616228612578	http://niaid.abcc.ncifcrf.gov/geneReport.jsp?rowids=,165327,163871,203958,163902,202551,160587,176895,202201,202460,164487,165851,165371,163630,151249,151838,205287,165722,201989,202347,151327,161702,201588,161227,181784,163893,160499,206916,166582,166522,201479,200087,163908,201669,163650,163986,161545,160655,166908,199813,163634,161353,166735,165416,165967,154211,150974,160567,164807,161166,161…
GOTERM_BP_ALL	GO:0022008~neurogenesis	http://niaid.abcc.ncifcrf.gov/geneReport.jsp?rowids=,165327,163871,203958,163902,202551,160587,176895,202201,202460	9	0.0573	0.0613689
GOTERM_BP_ALL	GO:0048699~generation of neurons	http://niaid.abcc.ncifcrf.gov/geneReport.jsp?rowids=,165327,163871,203958,202551,160587,176895,202201,202460	8	0.051	0.0890429
GOTERM_BP_ALL	GO:0050794~regulation of cellular process	http://niaid.abcc.ncifcrf.gov/geneReport.jsp?rowids=,164487,165851,165371,163630,151249,151838,205287,165722,201989,202347,151327,161702,201588,163902,202551,161227,181784,176895,163893,160499,202201,206916,166582,166522,201479,200087,163908,201669,163650,202460,163986,161545,160655,203958,160587,166908	36	0.2293	0.43199
GOTERM_BP_ALL	GO:0006357~regulation of transcription from RNA polymerase II promoter	http://niaid.abcc.ncifcrf.gov/geneReport.jsp?rowids=,164487,165722,176895,202201,163650,202460	6	0.0382	0.505354
GOTERM_MF_ALL	GO:0030528~transcription regulator activity	http://niaid.abcc.ncifcrf.gov/geneReport.jsp?rowids=,165851,199813,165722,163650,202460,203958,163902,202551,163634,181784,163893,176895,202201	13	0.0828	0.528153
GOTERM_MF_ALL	GO:0043565~sequence-specific DNA binding	http://niaid.abcc.ncifcrf.gov/geneReport.jsp?rowids=,203958,165722,176895,163893,202460	5	0.0318	0.553521
SP_PIR_KEYWORDS	Transcription regulation	http://niaid.abcc.ncifcrf.gov/geneReport.jsp?rowids=,166582,203958,202551,181784,165722,176895,202201,202460	8	0.051	0.683707
GOTERM_BP_ALL	GO:0019222~regulation of metabolic process	http://niaid.abcc.ncifcrf.gov/geneReport.jsp?rowids=,164487,166582,201479,165851,161353,163908,151838,165722,201669,163650,202460,202347,203958,163902,202551,181784,160587,176895,163893,202201	20	0.1274	0.683774
GOTERM_BP_ALL	GO:0031323~regulation of cellular metabolic process	http://niaid.abcc.ncifcrf.gov/geneReport.jsp?rowids=,164487,166582,201479,165851,163908,151838,165722,201669,163650,202460,202347,203958,163902,202551,181784,160587,176895,163893,202201	19	0.121	0.691543
GOTERM_BP_ALL	GO:0019219~regulation of nucleobase, nucleoside, nucleotide and nucleic acid metabolic process	http://niaid.abcc.ncifcrf.gov/geneReport.jsp?rowids=,164487,166582,201479,165851,163908,151838,165722,201669,163650,202460,203958,163902,202551,181784,163893,176895,202201	17	0.1083	0.698725
SP_PIR_KEYWORDS	Transcription	http://niaid.abcc.ncifcrf.gov/geneReport.jsp?rowids=,166582,203958,202551,181784,165722,176895,202201,202460	8	0.051	0.69931
GOTERM_MF_ALL	GO:0003700~transcription factor activity	http://niaid.abcc.ncifcrf.gov/geneReport.jsp?rowids=,165851,203958,199813,165722,176895,163893,202201,202460	8	0.051	0.715762
GOTERM_BP_ALL	GO:0006366~transcription from RNA polymerase II promoter	http://niaid.abcc.ncifcrf.gov/geneReport.jsp?rowids=,164487,165722,176895,202201,163650,202460	6	0.0382	0.728112
GOTERM_BP_ALL	GO:0010468~regulation of gene expression	http://niaid.abcc.ncifcrf.gov/geneReport.jsp?rowids=,164487,166582,201479,165851,200087,163908,165722,163650,202460,202347,203958,163902,202551,181784,176895,163893,202201	17	0.1083	0.760566
GOTERM_BP_ALL	GO:0006355~regulation of transcription, DNA-dependent	http://niaid.abcc.ncifcrf.gov/geneReport.jsp?rowids=,164487,166582,201479,165851,163908,165722,163650,202460,203958,202551,181784,163893,176895,202201	14	0.0892	0.791757
GOTERM_BP_ALL	GO:0045449~regulation of transcription	http://niaid.abcc.ncifcrf.gov/geneReport.jsp?rowids=,164487,166582,201479,165851,163908,165722,163650,202460,203958,163902,202551,181784,163893,176895,202201	15	0.0955	0.819101
GOTERM_BP_ALL	GO:0006351~transcription, DNA-dependent	http://niaid.abcc.ncifcrf.gov/geneReport.jsp?rowids=,164487,166582,201479,165851,163908,165722,163650,202460,203958,202551,181784,163893,176895,202201	14	0.0892	0.850518
GOTERM_BP_ALL	GO:0032774~RNA biosynthetic process	http://niaid.abcc.ncifcrf.gov/geneReport.jsp?rowids=,164487,166582,201479,165851,163908,165722,163650,202460,203958,202551,181784,163893,176895,202201	14	0.0892	0.852475
SP_PIR_KEYWORDS	dna-binding	http://niaid.abcc.ncifcrf.gov/geneReport.jsp?rowids=,203958,202551,165722,176895,163893,202201,202460	7	0.0446	0.87616
GOTERM_BP_ALL	GO:0006350~transcription	http://niaid.abcc.ncifcrf.gov/geneReport.jsp?rowids=,164487,166582,201479,165851,163908,165722,163650,202460,203958,163902,202551,181784,163893,176895,202201	15	0.0955	0.882726
SP_PIR_KEYWORDS	nucleus	http://niaid.abcc.ncifcrf.gov/geneReport.jsp?rowids=,166582,200087,166735,151838,165722,165416,202460,165967,154211,203958,150974,202551,163634,181784,163893,176895,202201	17	0.1083	0.905055
GOTERM_BP_ALL	GO:0016070~RNA metabolic process	http://niaid.abcc.ncifcrf.gov/geneReport.jsp?rowids=,164487,166582,201479,165851,163908,151838,165722,201669,163650,202460,203958,202551,181784,163893,176895,202201	16	0.1019	0.923763
GOTERM_MF_ALL	GO:0003677~DNA binding	http://niaid.abcc.ncifcrf.gov/geneReport.jsp?rowids=,165851,203958,199813,202551,181784,165722,176895,163893,202201,163650,202460	11	0.0701	0.939276
GOTERM_BP_ALL	GO:0043283~biopolymer metabolic process	http://niaid.abcc.ncifcrf.gov/geneReport.jsp?rowids=,164487,165851,160567,151838,165722,164807,202551,161166,181784,163893,176895,202201,161289,206916,166582,201479,206855,200087,163908,165971,201669,163650,165485,202460,161143,203004,165967,163871,203958,200748,160587	31	0.1975	0.985146
GOTERM_BP_ALL	GO:0006139~nucleobase, nucleoside, nucleotide and nucleic acid metabolic process	http://niaid.abcc.ncifcrf.gov/geneReport.jsp?rowids=,164487,166582,201479,165851,200087,151838,163908,165722,201669,163650,202460,203958,163902,202551,181784,199350,176895,163893,202201	19	0.121	0.995337
GOTERM_BP_ALL	GO:0010467~gene expression	http://niaid.abcc.ncifcrf.gov/geneReport.jsp?rowids=,164487,166582,201479,165851,200087,163908,165722,163650,202460,202347,203958,163902,202551,181784,176895,163893,202201	17	0.1083	0.995836
GOTERM_MF_ALL	GO:0003676~nucleic acid binding	http://niaid.abcc.ncifcrf.gov/geneReport.jsp?rowids=,165851,203958,199813,202551,181784,151412,165722,176895,163893,202201,163650,202460	12	0.0764	0.999729
Functional Group 64	Median: 0.7819548620341963	Geo: 0.74191344228698	http://niaid.abcc.ncifcrf.gov/geneReport.jsp?rowids=,164487,165722,176895,202201,163650,202460,160587,161545,202347,200087,205287
GOTERM_BP_ALL	GO:0006357~regulation of transcription from RNA polymerase II promoter	http://niaid.abcc.ncifcrf.gov/geneReport.jsp?rowids=,164487,165722,176895,202201,163650,202460	6	0.0382	0.505354
GOTERM_BP_ALL	GO:0045944~positive regulation of transcription from RNA polymerase II promoter	http://niaid.abcc.ncifcrf.gov/geneReport.jsp?rowids=,164487,165722,176895	3	0.0191	0.591281
GOTERM_BP_ALL	GO:0006366~transcription from RNA polymerase II promoter	http://niaid.abcc.ncifcrf.gov/geneReport.jsp?rowids=,164487,165722,176895,202201,163650,202460	6	0.0382	0.728112
GOTERM_BP_ALL	GO:0045893~positive regulation of transcription, DNA-dependent	http://niaid.abcc.ncifcrf.gov/geneReport.jsp?rowids=,164487,165722,176895	3	0.0191	0.747058
GOTERM_BP_ALL	GO:0031325~positive regulation of cellular metabolic process	http://niaid.abcc.ncifcrf.gov/geneReport.jsp?rowids=,164487,165722,160587,176895	4	0.0255	0.781955
GOTERM_BP_ALL	GO:0009893~positive regulation of metabolic process	http://niaid.abcc.ncifcrf.gov/geneReport.jsp?rowids=,164487,165722,160587,176895	4	0.0255	0.820598
GOTERM_BP_ALL	GO:0045941~positive regulation of transcription	http://niaid.abcc.ncifcrf.gov/geneReport.jsp?rowids=,164487,165722,176895	3	0.0191	0.837029
GOTERM_BP_ALL	GO:0045935~positive regulation of nucleobase, nucleoside, nucleotide and nucleic acid metabolic process	http://niaid.abcc.ncifcrf.gov/geneReport.jsp?rowids=,164487,165722,176895	3	0.0191	0.857032
GOTERM_BP_ALL	GO:0048522~positive regulation of cellular process	http://niaid.abcc.ncifcrf.gov/geneReport.jsp?rowids=,164487,161545,202347,200087,205287,165722,160587,176895	8	0.051	0.910306
Functional Group 65	Median: 0.9299007460567017	Geo: 0.8722558448082897	http://niaid.abcc.ncifcrf.gov/geneReport.jsp?rowids=,164487,204449,160567,199512,202429,166240,202347,160614,161581,164807,154211,163902,163566,161166,199259,163634,165285,161289,206916,165342,206855,200087,199813,165971,201669,163650,161143,203004,165967,163871,163534,165132,200748,160587,203053,165851,159622,152103,163630,151838,165722,201921,160499,163893,176895,202201,166582,201479,199750,206…
GOTERM_BP_ALL	GO:0019538~protein metabolic process	http://niaid.abcc.ncifcrf.gov/geneReport.jsp?rowids=,164487,204449,160567,199512,202429,166240,202347,160614,161581,164807,154211,163902,163566,161166,199259,163634,165285,161289,206916,165342,206855,200087,199813,165971,201669,163650,161143,203004,165967,163871,163534,165132,200748,160587,203053	35	0.2229	0.584882
GOTERM_BP_ALL	GO:0044238~primary metabolic process	http://niaid.abcc.ncifcrf.gov/geneReport.jsp?rowids=,164487,165851,159622,152103,163630,151838,165722,202347,160614,161581,201921,163902,161166,163634,160499,163893,176895,202201,161289,206916,166582,165342,201479,199750,206765,165485,202460,160830,163871,169314,151613,199350,200748,160587,203053,204449,160567,165511,199512,202429,166240,164807,154211,161642,163566,202551,199259,181784,165285,206…	65	0.414	0.853802
GOTERM_BP_ALL	GO:0008152~metabolic process	http://niaid.abcc.ncifcrf.gov/geneReport.jsp?rowids=,164487,165851,159622,152103,163630,151838,165722,203842,202347,160614,165356,161581,201921,163902,161166,163634,160499,163893,176895,202201,166674,161289,206916,166582,165342,201479,199750,206765,165485,202460,160830,163871,169314,151613,199350,160587,200748,203053,204449,160567,165511,199512,202429,166240,163705,164807,154211,161642,163566,202…	73	0.465	0.86214
GOTERM_BP_ALL	GO:0044267~cellular protein metabolic process	http://niaid.abcc.ncifcrf.gov/geneReport.jsp?rowids=,164487,160567,199512,160614,202347,154211,164807,163902,161166,165285,161289,206916,165342,200087,206855,199813,201669,165971,163650,161143,203004,165967,163871,165132,200748,160587,203053	27	0.172	0.922814
GOTERM_BP_ALL	GO:0044260~cellular macromolecule metabolic process	http://niaid.abcc.ncifcrf.gov/geneReport.jsp?rowids=,164487,160567,199512,160614,202347,154211,164807,163902,161166,165285,161289,206916,165342,200087,206855,199813,201669,165971,163650,161143,203004,165967,163871,165132,200748,160587,203053	27	0.172	0.936988
GOTERM_BP_ALL	GO:0044237~cellular metabolic process	http://niaid.abcc.ncifcrf.gov/geneReport.jsp?rowids=,164487,165851,159622,152103,163630,151838,165722,203842,202347,160614,201921,163902,161166,163634,160499,163893,176895,202201,161289,206916,166582,165342,201479,206765,165485,202460,160830,163871,169314,151613,199350,200748,160587,203053,204449,160567,199512,165511,164807,154211,161642,202551,181784,165285,200959,161353,206855,200087,199813,151…	61	0.3885	0.950784
GOTERM_BP_ALL	GO:0043170~macromolecule metabolic process	http://niaid.abcc.ncifcrf.gov/geneReport.jsp?rowids=,164487,165851,151838,165722,202347,160614,161581,163902,161166,163634,163893,176895,202201,161289,206916,166582,165342,201479,165485,202460,160830,163871,199350,200748,160587,203053,204449,160567,199512,202429,166240,154211,164807,202551,163566,199259,181784,165285,200087,206855,199813,163908,201669,165971,163650,161143,203004,165967,203958,163…	51	0.3248	0.960987
GOTERM_BP_ALL	GO:0043283~biopolymer metabolic process	http://niaid.abcc.ncifcrf.gov/geneReport.jsp?rowids=,164487,165851,160567,151838,165722,164807,202551,161166,181784,163893,176895,202201,161289,206916,166582,201479,206855,200087,163908,165971,201669,163650,165485,202460,161143,203004,165967,163871,203958,200748,160587	31	0.1975	0.985146
Functional Group 66	Median: 0.8688559541881917	Geo: 0.8723562481414568	http://niaid.abcc.ncifcrf.gov/geneReport.jsp?rowids=,161545,202347,202201,161143
GOTERM_BP_ALL	GO:0000074~regulation of progression through cell cycle	http://niaid.abcc.ncifcrf.gov/geneReport.jsp?rowids=,161545,202347,202201	3	0.0191	0.80315
GOTERM_BP_ALL	GO:0051726~regulation of cell cycle	http://niaid.abcc.ncifcrf.gov/geneReport.jsp?rowids=,161545,202347,202201	3	0.0191	0.80811
GOTERM_BP_ALL	GO:0007049~cell cycle	http://niaid.abcc.ncifcrf.gov/geneReport.jsp?rowids=,161545,202347,202201,161143	4	0.0255	0.929602
GOTERM_BP_ALL	GO:0022402~cell cycle process	http://niaid.abcc.ncifcrf.gov/geneReport.jsp?rowids=,161545,202347,202201	3	0.0191	0.959867
Functional Group 67	Median: 0.9253518054540437	Geo: 0.8963206220139862	http://niaid.abcc.ncifcrf.gov/geneReport.jsp?rowids=,161289,165967,206916,200087,161166,201479,202347,165511,160587,204499,160614,154211,199512,160499,199775,168609,201921,206765
GOTERM_MF_ALL	GO:0004674~protein serine/threonine kinase activity	http://niaid.abcc.ncifcrf.gov/geneReport.jsp?rowids=,161289,165967,206916,200087,161166	5	0.0318	0.74349
GOTERM_MF_ALL	GO:0004672~protein kinase activity	http://niaid.abcc.ncifcrf.gov/geneReport.jsp?rowids=,161289,165967,206916,201479,200087,161166	6	0.0382	0.764451
GOTERM_BP_ALL	GO:0016310~phosphorylation	http://niaid.abcc.ncifcrf.gov/geneReport.jsp?rowids=,161289,165967,206916,202347,165511,161166,160587	7	0.0446	0.841349
GOTERM_MF_ALL	GO:0016301~kinase activity	http://niaid.abcc.ncifcrf.gov/geneReport.jsp?rowids=,161289,165967,206916,201479,200087,165511,161166	7	0.0446	0.84962
GOTERM_MF_ALL	GO:0016773~phosphotransferase activity, alcohol group as acceptor	http://niaid.abcc.ncifcrf.gov/geneReport.jsp?rowids=,161289,165967,206916,201479,200087,161166	6	0.0382	0.862445
GOTERM_MF_ALL	GO:0005524~ATP binding	http://niaid.abcc.ncifcrf.gov/geneReport.jsp?rowids=,161289,165967,206916,204499,160614,154211,165511,199512,161166,160499	10	0.0637	0.87547
GOTERM_MF_ALL	GO:0032559~adenyl ribonucleotide binding	http://niaid.abcc.ncifcrf.gov/geneReport.jsp?rowids=,161289,165967,206916,204499,160614,154211,165511,199512,161166,160499	10	0.0637	0.887211
GOTERM_BP_ALL	GO:0006468~protein amino acid phosphorylation	http://niaid.abcc.ncifcrf.gov/geneReport.jsp?rowids=,161289,165967,206916,161166,160587	5	0.0318	0.925352
GOTERM_MF_ALL	GO:0016772~transferase activity, transferring phosphorus-containing groups	http://niaid.abcc.ncifcrf.gov/geneReport.jsp?rowids=,161289,165967,206916,201479,200087,165511,161166	7	0.0446	0.934229
SP_PIR_KEYWORDS	atp-binding	http://niaid.abcc.ncifcrf.gov/geneReport.jsp?rowids=,161289,165967,204499,160614,199512,161166,160499	7	0.0446	0.94735
INTERPRO	IPR000719:Protein kinase, core	http://niaid.abcc.ncifcrf.gov/geneReport.jsp?rowids=,161289,165967,161166	3	0.0191	0.950614
GOTERM_MF_ALL	GO:0016740~transferase activity	http://niaid.abcc.ncifcrf.gov/geneReport.jsp?rowids=,161289,165967,199775,206916,201479,168609,201921,200087,165511,161166,206765	11	0.0701	0.969273
UP_SEQ_FEATURE	nucleotide phosphate-binding region:ATP	http://niaid.abcc.ncifcrf.gov/geneReport.jsp?rowids=,161289,165967,204499,160499	4	0.0255	0.972267
SP_PIR_KEYWORDS	kinase	http://niaid.abcc.ncifcrf.gov/geneReport.jsp?rowids=,161289,165967,206916,161166	4	0.0255	0.978859
SP_PIR_KEYWORDS	transferase	http://niaid.abcc.ncifcrf.gov/geneReport.jsp?rowids=,161289,165967,199775,201921,200087,161166,206765	7	0.0446	0.9906
Functional Group 68	Median: 0.8903017755729197	Geo: 0.9218763055163806	http://niaid.abcc.ncifcrf.gov/geneReport.jsp?rowids=,160567,181784,205287,165971,163650,165356
GOTERM_CC_ALL	GO:0043233~organelle lumen	http://niaid.abcc.ncifcrf.gov/geneReport.jsp?rowids=,160567,181784,205287,165971,163650	5	0.0318	0.890302
GOTERM_CC_ALL	GO:0031974~membrane-enclosed lumen	http://niaid.abcc.ncifcrf.gov/geneReport.jsp?rowids=,160567,181784,205287,165971,163650	5	0.0318	0.890302
GOTERM_CC_ALL	GO:0044428~nuclear part	http://niaid.abcc.ncifcrf.gov/geneReport.jsp?rowids=,165356,181784,205287,163650	4	0.0255	0.988424
Functional Group 69	Median: 0.9589386688135264	Geo: 0.9621707927105827	http://niaid.abcc.ncifcrf.gov/geneReport.jsp?rowids=,161402,151412,176895,168564,202460,200087,163630,150974,163650
SP_PIR_KEYWORDS	zinc-finger	http://niaid.abcc.ncifcrf.gov/geneReport.jsp?rowids=,161402,151412,176895,168564,202460	5	0.0318	0.953217
GOTERM_MF_ALL	GO:0008270~zinc ion binding	http://niaid.abcc.ncifcrf.gov/geneReport.jsp?rowids=,161402,200087,163630,150974,151412,176895,168564,163650,202460	9	0.0573	0.958939
SP_PIR_KEYWORDS	zinc	http://niaid.abcc.ncifcrf.gov/geneReport.jsp?rowids=,161402,163630,150974,151412,176895,168564,202460	7	0.0446	0.974482
